# Supplementary material for: Significant benefits of pollution alerts for cleaner air and better health
Source: PNAS Nexus. 2026 Mar 3;5(3):pgag054. doi: 10.1093/pnasnexus/pgag054 (PMC12988777; doi:10.1093/pnasnexus/pgag054)
Supplement: pgag054_Supplementary_Data [file pgag054_supplementary_data.zip]

Archive with 27 entries (27 files):
- PNASNEXUS-PNASNEXUS-2025-00851RR-s01.docx
- PNASNEXUS-PNASNEXUS-2025-00851RR-s02.docx
- PNASNEXUS-PNASNEXUS-2025-00851RR-s03.xlsx
- PNASNEXUS-PNASNEXUS-2025-00851RR-s04.xlsx
- PNASNEXUS-PNASNEXUS-2025-00851RR-s05.xlsx
- PNASNEXUS-PNASNEXUS-2025-00851RR-s06.xlsx
- PNASNEXUS-PNASNEXUS-2025-00851RR-s07.xlsx
- PNASNEXUS-PNASNEXUS-2025-00851RR-s08.xlsx
- PNASNEXUS-PNASNEXUS-2025-00851RR-s09.xlsx
- PNASNEXUS-PNASNEXUS-2025-00851RR-s10.xlsx
- PNASNEXUS-PNASNEXUS-2025-00851RR-s11.xlsx
- PNASNEXUS-PNASNEXUS-2025-00851RR-s12.tif
- PNASNEXUS-PNASNEXUS-2025-00851RR-s13.tif
- PNASNEXUS-PNASNEXUS-2025-00851RR-s14.tif
- PNASNEXUS-PNASNEXUS-2025-00851RR-s15.tif
- PNASNEXUS-PNASNEXUS-2025-00851RR-s16.tif
- PNASNEXUS-PNASNEXUS-2025-00851RR-s17.tif
- PNASNEXUS-PNASNEXUS-2025-00851RR-s18.tif
- PNASNEXUS-PNASNEXUS-2025-00851RR-s19.tif
- PNASNEXUS-PNASNEXUS-2025-00851RR-s20.tif
- PNASNEXUS-PNASNEXUS-2025-00851RR-s21.tif
- PNASNEXUS-PNASNEXUS-2025-00851RR-s22.tif
- PNASNEXUS-PNASNEXUS-2025-00851RR-s23.tif
- PNASNEXUS-PNASNEXUS-2025-00851RR-s24.tif
- PNASNEXUS-PNASNEXUS-2025-00851RR-s25.tif
- PNASNEXUS-PNASNEXUS-2025-00851RR-s26.tif
- PNASNEXUS-PNASNEXUS-2025-00851RR-s27.tif
