# Supplementary material for: Significant benefits of pollution alerts for cleaner air and better health
Source: PNAS Nexus. 2026 Mar 3;5(3):pgag054. doi: 10.1093/pnasnexus/pgag054 (PMC12988777; doi:10.1093/pnasnexus/pgag054)
Supplement: pgag054_Supplementary_Data [file pgag054_supplementary_data.zip › PNASNEXUS-PNASNEXUS-2025-00851RR-s03.xlsx]

## Sheet: Timeline_Alert
	Province / Municipalities	City	Yellow		Orange		Red		GDP	Population
			Start_Time	End_Time	Start_Time	End_Time	Start_Time	End_Time	2021	2018
	Beijing	Beijing	2018-11-13	2018-11-15	2019-02-22	2019-02-24			41046	2154.2
			2018-11-24	2018-11-27	2019-03-02	2019-03-04
			2018-12-01	2018-12-03	2019-10-01	2019-10-02
			2020-11-15	2020-11-17	2021-01-24	2021-01-25
			2021-02-11	2021-02-14
			2021-02-26	2021-03-01
			2021-03-10	2021-03-15
			2021-11-04	2021-11-06
	Tianjin	Tianjin	2018-11-13	2018-11-15	2019-02-21	2019-02-25			15685	1559.6
			2018-11-23	2018-11-27	2019-02-28	2019-03-05
			2018-11-30	2018-12-03	2019-10-01	2019-10-01
			2019-01-11	2019-01-15	2019-11-20	2019-11-23
			2019-10-19	2019-10-20	2019-12-07	2019-12-10
			2019-12-20	2019-12-25	2020-01-15	2020-01-19
			2019-12-27	2019-12-29	2020-12-20	2020-12-23
			2020-01-09	2020-01-10
			2020-11-14	2020-11-17
			2021-03-09	2021-03-15
			2021-11-03	2021-11-06
	Shandong	Qingdao	2019-10-22	2019-10-24	2019-10-31	2019-11-01			14136	981.4
			2019-12-21	2019-12-22	2019-12-08	2019-12-11
			2020-12-06	2020-12-07	2020-12-11	2020-12-13
			2020-12-10	2020-12-10	2020-12-16	2020-12-18
			2020-12-21	2020-12-25	2020-12-26	2020-12-28
		Jinan	2019-01-18	2019-01-20	2018-11-14	2018-11-15	2020-12-10	2020-12-13	11432	746
					2018-11-23	2018-12-04	2020-12-21	2020-12-28
					2018-12-13	2018-12-22
					2019-01-11	2019-01-15
					2019-02-19	2019-02-28
					2019-03-02	2019-03-06
					2019-10-01	2019-10-01
					2019-10-19	2019-10-24
					2019-10-31	2019-11-03
					2019-11-21	2019-11-24
					2019-12-08	2019-12-11
					2019-12-21	2019-12-26
					2020-01-02	2020-01-07
					2020-01-09	2020-01-23
					2020-11-14	2020-11-17
					2020-11-29	2020-12-03
					2020-12-05	2020-12-09
					2020-12-14	2020-12-20
					2021-01-03	2021-01-03
					2021-01-20	2021-01-26
					2021-02-09	2021-02-13
					2021-03-10	2021-03-14
					2021-12-14	2021-12-16
					2021-12-21	2021-12-28
		Yantai	2019-10-20	2019-10-21	2019-10-22	2019-10-25			8712	712.2
			2020-12-14	2020-12-14	2019-10-31	2019-11-01
					2019-12-07	2019-12-11
					2019-12-20	2019-12-25
					2020-11-16	2020-11-17
					2020-12-10	2020-12-13
					2020-12-16	2020-12-18
					2020-12-20	2020-12-28
					2021-03-10	2021-03-15
					2021-12-20	2021-12-28
		Weifang	2019-10-19	2019-10-20	2019-10-01	2019-10-03	2020-12-21	2020-12-28	7011	937.3
			2021-12-15	2021-12-16	2019-10-21	2019-10-25	2021-01-26	2021-01-26
			2021-12-20	2021-12-28	2019-10-31	2019-11-10
					2019-11-21	2019-11-24
					2019-12-06	2019-12-30
					2020-12-05	2020-12-20
					2021-01-20	2021-01-25
					2022-01-06	2022-01-10
		Linyi	2019-11-04	2019-11-08	2019-10-01	2019-10-01	2020-12-16	2020-12-28	5466	1062.4
			2019-11-20	2019-11-22	2019-10-19	2019-10-25
			2021-01-03	2021-01-04	2019-10-31	2019-11-03
					2019-12-06	2019-12-16
					2019-12-20	2019-12-30
					2020-11-14	2020-11-17
					2020-12-05	2020-12-15
					2021-01-20	2021-01-26
					2021-02-09	2021-02-13
					2021-10-26	2021-11-01
					2021-11-16	2021-11-21
					2021-12-02	2021-12-07
					2021-12-14	2021-12-28
		Jining	2019-01-18	2019-01-20	2018-11-09	2018-11-09	2020-12-10	2020-12-13	5070	890.7
			2020-10-26	2020-11-01	2018-11-14	2018-11-15	2020-12-21	2020-12-28
			2020-11-09	2020-11-13	2018-11-23	2018-12-04	2021-01-25	2021-01-26
			2020-12-14	2020-12-15	2018-12-13	2018-12-23
			2021-11-14	2021-11-15	2018-12-31	2018-12-31
					2019-01-10	2019-01-15
					2019-02-19	2019-02-27
					2019-03-02	2019-03-06
					2019-10-01	2019-10-03
					2019-10-19	2019-10-25
					2019-10-31	2019-11-10
					2019-11-21	2019-11-24
					2019-12-08	2019-12-17
					2019-12-20	2019-12-29
					2020-01-02	2020-01-06
					2020-01-09	2020-01-24
					2020-11-14	2020-11-18
					2020-11-23	2020-12-02
					2020-12-05	2020-12-09
					2020-12-16	2020-12-20
					2021-01-03	2021-01-05
					2021-01-20	2021-01-24
					2021-02-09	2021-02-14
					2021-03-10	2021-03-14
					2021-11-04	2021-11-05
					2021-11-16	2021-11-20
					2021-11-25	2021-11-27
					2021-12-03	2021-12-06
					2021-12-14	2021-12-16
					2021-12-20	2021-12-28
					2022-01-06	2022-01-10
		Zibo	2018-11-01	2018-11-05	2018-11-14	2018-11-15	2020-12-11	2020-12-14	4201	470.2
					2018-11-23	2018-12-04	2020-12-21	2020-12-28
					2018-12-13	2018-12-23	2021-01-26	2021-01-26
					2018-12-31	2018-12-31
					2019-01-10	2019-01-15
					2019-02-19	2019-03-06
					2019-10-01	2019-10-01
					2019-10-19	2019-10-25
					2019-10-31	2019-11-07
					2019-11-21	2019-11-24
					2019-12-07	2019-12-12
					2019-12-20	2019-12-27
					2020-01-02	2020-01-06
					2020-01-09	2020-01-23
					2020-11-13	2020-11-17
					2020-11-29	2020-12-10
					2020-12-15	2020-12-20
					2021-01-20	2021-01-25
					2021-02-09	2021-02-14
					2021-03-09	2021-03-18
					2021-10-26	2021-10-31
					2021-11-15	2021-11-21
					2021-12-09	2021-12-12
					2021-12-14	2021-12-17
					2021-12-20	2021-12-28
					2022-01-05	2022-01-10
		Heze	2019-01-18	2019-01-20	2018-11-01	2018-11-04	2019-10-01	2019-10-01	3977	876.5
			2019-11-21	2019-11-24	2018-11-14	2018-11-15	2020-12-11	2020-12-13
					2018-11-23	2018-12-04	2020-12-21	2020-12-28
					2018-12-12	2018-12-23	2021-01-24	2021-01-28
					2018-12-31	2018-12-31
					2019-01-11	2019-01-15
					2019-01-29	2019-01-31
					2019-02-18	2019-02-27
					2019-03-02	2019-03-06
					2019-10-19	2019-10-25
					2019-10-31	2019-11-06
					2019-12-08	2019-12-12
					2019-12-20	2019-12-27
					2020-01-02	2020-01-06
					2020-01-09	2020-01-24
					2020-11-14	2020-11-17
					2020-11-30	2020-12-03
					2020-12-05	2020-12-10
					2020-12-14	2020-12-20
					2021-01-03	2021-01-05
					2021-01-19	2021-01-23
					2021-02-09	2021-02-13
					2021-03-10	2021-03-14
					2021-11-17	2021-11-20
					2021-12-14	2021-12-16
					2022-01-05	2022-01-10
		Dezhou	2019-01-18	2019-01-19	2018-11-01	2018-11-04			3489	557.5
			2019-11-21	2019-11-24	2018-11-14	2018-11-15
					2018-11-23	2018-12-04
					2018-12-13	2018-12-22
					2018-12-31	2018-12-31
					2019-01-10	2019-01-15
					2019-02-18	2019-03-06
					2019-10-01	2019-10-01
					2019-10-19	2019-10-25
					2019-10-31	2019-11-04
					2019-12-08	2019-12-11
					2019-12-21	2019-12-26
					2020-01-02	2020-01-06
					2020-01-09	2020-01-24
					2020-11-14	2020-11-17
					2020-12-05	2020-12-28
					2021-01-20	2021-01-26
					2021-02-09	2021-02-14
					2021-03-10	2021-03-14
					2021-12-15	2021-12-16
					2022-01-06	2022-01-10
		Weihai	2019-10-23	2019-10-25	2019-10-31	2019-11-02			3464	283
			2019-12-10	2019-12-12	2020-12-26	2020-12-28
			2020-12-11	2020-12-13
			2020-12-22	2020-12-25
		Dongying	2019-11-04	2019-11-07	2019-10-01	2019-10-01	2020-12-10	2020-12-12	3442	217.2
			2020-12-18	2020-12-19	2019-10-20	2019-10-24	2020-12-27	2020-12-28
			2022-01-06	2022-01-10	2019-10-31	2019-11-03
					2019-11-21	2019-11-24
					2019-12-08	2019-12-17
					2019-12-20	2019-12-29
					2020-11-14	2020-11-17
					2020-12-05	2020-12-09
					2020-12-13	2020-12-17
					2020-12-20	2020-12-26
					2021-01-20	2021-01-26
					2021-02-09	2021-02-13
					2021-03-10	2021-03-16
		Taian	2019-10-17	2019-10-18	2019-10-01	2019-10-01	2020-12-22	2020-12-28	2997	564
			2019-11-04	2019-11-10	2019-10-19	2019-10-25
			2020-11-09	2020-11-17	2019-10-31	2019-11-03
			2020-12-03	2020-12-04	2019-11-20	2019-11-24
			2020-12-14	2020-12-15	2019-12-06	2019-12-15
					2019-12-19	2019-12-30
					2020-11-24	2020-11-26
					2020-11-29	2020-12-02
					2020-12-05	2020-12-13
					2020-12-16	2020-12-21
					2021-01-03	2021-01-05
					2021-01-20	2021-01-26
					2021-02-09	2021-02-14
					2021-12-19	2021-12-28
		Binzhou	2018-11-13	2018-11-13	2018-11-14	2018-11-15	2020-12-12	2020-12-13	2872	392.2
			2019-02-19	2019-02-20	2018-11-23	2018-12-03
			2019-10-19	2019-10-25	2018-12-13	2018-12-23
			2019-11-21	2019-11-22	2018-12-31	2018-12-31
			2020-01-03	2020-01-06	2019-01-11	2019-01-15
			2020-01-10	2020-01-23	2019-02-21	2019-03-06
			2020-12-05	2020-12-10	2019-10-01	2019-10-01
					2019-10-31	2019-11-02
					2019-12-08	2019-12-11
					2019-12-21	2019-12-26
					2020-11-14	2020-11-17
					2020-12-11	2020-12-11
					2020-12-15	2020-12-28
					2021-01-20	2021-01-26
					2021-02-09	2021-02-13
					2021-03-10	2021-03-14
					2021-12-15	2021-12-16
					2021-12-20	2021-12-28
					2022-01-04	2022-01-10
		Liaocheng	2019-01-18	2019-01-20	2018-11-01	2018-11-04	2019-10-01	2019-10-01	2643	639.7
			2019-11-04	2019-11-06	2018-11-14	2018-11-15	2019-12-20	2019-12-29
			2019-11-21	2019-11-24	2018-11-23	2018-12-03	2020-12-11	2020-12-13
			2020-12-14	2020-12-15	2018-12-13	2018-12-23	2020-12-21	2020-12-28
					2018-12-31	2018-12-31	2021-01-25	2021-01-26
					2019-01-11	2019-01-15
					2019-02-18	2019-02-28
					2019-03-02	2019-03-06
					2019-10-19	2019-10-25
					2019-10-31	2019-11-03
					2019-12-08	2019-12-11
					2020-01-02	2020-01-07
					2020-01-09	2020-01-23
					2020-11-14	2020-11-17
					2020-11-30	2020-12-10
					2020-12-16	2020-12-20
					2021-01-20	2021-01-24
					2021-02-09	2021-02-14
					2021-03-10	2021-03-14
					2021-11-18	2021-11-20
					2021-12-15	2021-12-17
					2021-12-20	2021-12-28
					2022-01-05	2022-01-10
		Rizhao	2019-10-23	2019-10-25	2019-10-01	2019-10-01	2020-12-12	2020-12-13	2212	293
			2019-11-21	2019-11-22	2019-10-31	2019-11-02	2020-12-21	2020-12-28
			2019-12-09	2019-12-11	2020-11-14	2020-11-17
			2019-12-21	2019-12-24	2020-12-01	2020-12-03
			2020-11-09	2020-11-13	2020-12-05	2020-12-11
			2020-11-30	2020-11-30	2020-12-16	2020-12-20
			2020-12-14	2020-12-15	2021-01-20	2021-01-24
		Zaozhuang	2019-10-19	2019-10-21	2019-10-01	2019-10-01	2020-12-24	2020-12-28	1952	422.6
					2019-10-22	2019-10-25
					2019-10-31	2019-11-10
					2019-11-21	2019-11-24
					2019-12-08	2019-12-17
					2019-12-21	2019-12-30
					2020-11-14	2020-11-17
					2020-11-30	2020-12-23
					2021-01-20	2021-01-28
					2021-02-09	2021-02-14
					2021-11-17	2021-11-21
					2021-12-14	2021-12-17
					2021-12-20	2021-12-28
	Henan	Zhengzhou	2018-12-09	2018-12-09	2018-11-29	2018-12-05	2018-12-21	2018-12-26	12691	1205.2
			2019-02-14	2019-02-17	2018-12-10	2018-12-20	2019-01-05	2019-01-09
			2019-03-13	2019-03-13	2018-12-29	2019-01-04	2019-01-12	2019-01-15
			2019-03-17	2019-03-20	2019-01-10	2019-01-11	2019-02-22	2019-02-28
			2019-12-02	2019-12-03	2019-01-16	2019-01-21	2019-12-19	2019-12-31
			2021-01-27	2021-02-06	2019-01-24	2019-02-13	2020-12-24	2020-12-29
			2021-02-27	2021-03-01	2019-02-18	2019-02-21	2021-01-22	2021-01-26
			2021-11-02	2021-11-07	2019-03-01	2019-03-12
			2021-12-07	2021-12-15	2019-03-14	2019-03-16
					2019-10-01	2019-10-04
					2019-10-18	2019-10-27
					2019-10-31	2019-11-10
					2019-11-16	2019-12-01
					2019-12-04	2019-12-18
					2020-01-01	2020-01-23
					2020-11-10	2020-11-18
					2020-11-22	2020-12-23
					2021-01-18	2021-01-21
					2021-02-07	2021-02-15
					2021-11-24	2021-11-29
					2021-12-21	2021-12-24
					2022-01-04	2022-01-10
		Luoyang	2018-12-09	2018-12-14	2018-11-29	2018-12-06	2019-02-24	2019-02-28	5447	713.7
			2019-03-01	2019-03-02	2018-12-15	2018-12-26	2019-10-22	2019-10-27
			2019-03-14	2019-03-31	2018-12-30	2019-02-23	2019-11-08	2019-11-10
			2021-12-07	2021-12-12	2019-03-03	2019-03-13	2019-12-12	2019-12-16
					2019-10-01	2019-10-02	2019-12-20	2019-12-31
					2019-10-18	2019-10-21	2020-12-24	2020-12-29
					2019-10-31	2019-11-07	2021-01-22	2021-01-25
					2019-11-15	2019-12-11
					2019-12-17	2019-12-19
					2020-01-09	2020-01-09
					2020-11-10	2020-11-18
					2020-11-22	2020-12-23
					2021-01-18	2021-01-21
					2021-01-26	2021-01-26
					2021-02-07	2021-02-15
					2021-11-24	2021-11-29
					2021-12-21	2021-12-24
					2022-01-04	2022-01-10
		Nanyang	2021-01-02	2021-01-17	2019-10-01	2019-10-02	2020-12-24	2020-12-29	4342	1001.4
					2019-10-22	2019-10-27	2021-01-22	2021-01-26
					2019-11-04	2019-11-10
					2019-11-19	2019-11-25
					2019-12-04	2019-12-31
					2020-11-10	2020-11-18
					2020-11-29	2020-12-23
					2021-01-18	2021-01-21
					2021-02-07	2021-02-15
					2021-11-23	2021-11-29
					2021-12-21	2021-12-24
					2022-01-04	2022-01-10
		Xuchang	2019-12-02	2019-12-03	2019-10-01	2019-10-03	2019-12-20	2019-12-31	3655	443.7
			2021-01-02	2021-01-17	2019-10-18	2019-10-27	2020-12-09	2020-12-29
			2021-12-06	2021-12-13	2019-11-02	2019-11-15	2021-01-22	2021-01-26
					2019-11-19	2019-12-01
					2019-12-04	2019-12-19
					2020-11-10	2020-11-18
					2020-11-22	2020-12-08
					2021-01-18	2021-01-21
					2021-01-27	2021-02-15
					2021-11-23	2021-11-29
					2021-12-20	2021-12-24
					2022-01-04	2022-01-10
		Zhoukou	2021-11-17	2021-11-30	2019-10-01	2019-10-02	2020-12-09	2020-12-29	3496	867.8
			2021-12-06	2021-12-12	2019-10-22	2019-10-27
					2019-11-02	2019-11-10
					2019-11-19	2019-12-31
					2020-11-10	2020-11-18
					2020-11-29	2020-12-08
					2021-01-22	2021-01-31
					2021-02-07	2021-02-15
					2021-12-21	2021-12-24
					2022-01-04	2022-01-10
		Xinxiang	2021-01-02	2021-01-17	2018-12-04	2018-12-06	2018-11-29	2018-12-03	3232	579.4
					2018-12-09	2019-01-04	2019-01-05	2019-01-21
					2019-01-22	2019-02-20	2019-02-21	2019-03-14
					2019-03-15	2019-03-31	2019-10-01	2019-10-03
					2019-10-18	2019-12-10	2019-12-11	2019-12-14
					2019-12-15	2019-12-25	2019-12-26	2019-12-31
					2020-01-01	2020-01-23	2020-12-08	2020-12-12
					2020-02-03	2020-02-05	2020-12-24	2020-12-29
					2020-11-10	2020-11-18	2021-01-22	2021-01-26
					2020-11-22	2020-12-07	2021-11-25	2021-11-29
					2020-12-13	2020-12-23	2021-12-06	2021-12-15
					2021-01-18	2021-01-21	2021-12-21	2021-12-23
					2021-01-27	2021-02-15
					2021-03-09	2021-03-15
					2021-11-02	2021-11-24
					2021-12-24	2021-12-28
					2022-01-04	2022-01-10
		Shangqiu	2021-11-17	2021-11-21	2019-10-01	2019-10-02	2020-12-24	2020-12-29	3083	732.5
			2021-11-24	2021-11-30	2019-10-18	2019-10-27
			2021-12-07	2021-12-15	2019-11-02	2019-11-10
			2022-01-01	2022-01-03	2019-11-19	2019-12-31
					2020-11-10	2020-11-18
					2020-11-29	2020-12-23
					2021-01-22	2021-02-15
					2021-12-21	2021-12-24
					2022-01-04	2022-01-20
		Xinyang	2019-11-02	2019-11-10	2019-10-01	2019-10-02	2020-12-24	2020-12-29	3065	647.4
					2019-10-22	2019-10-27
					2019-12-11	2019-12-16
					2019-12-19	2019-12-31
					2020-11-10	2020-11-18
					2020-11-29	2020-12-23
					2021-01-22	2021-01-26
					2021-02-07	2021-02-15
					2021-12-21	2021-12-24
					2022-01-04	2022-01-10
		Pingdingshan	2021-01-02	2021-01-17	2019-10-18	2019-10-27	2020-12-24	2020-12-29	2694	502.8
			2021-11-17	2021-11-22	2019-11-02	2019-11-10	2021-01-22	2021-01-26
					2019-11-19	2019-11-25
					2019-12-04	2019-12-31
					2020-11-10	2020-11-18
					2020-11-22	2020-12-23
					2021-01-18	2021-01-21
					2021-02-07	2021-02-15
					2021-11-02	2021-11-07
					2021-11-23	2021-11-30
					2021-12-06	2021-12-15
					2021-12-21	2021-12-24
					2022-01-04	2022-01-10
		Kaifeng	2018-12-10	2018-12-11	2018-11-29	2018-12-06	2019-01-05	2019-01-16	2557	456.5
			2019-01-23	2019-01-26	2018-12-09	2018-12-09	2019-02-23	2019-03-02
			2021-11-17	2021-11-23	2018-12-12	2019-01-04	2019-10-01	2019-10-02
			2021-12-07	2021-12-15	2019-01-17	2019-01-22	2019-12-13	2019-12-31
					2019-01-27	2019-02-22	2020-12-11	2020-12-12
					2019-03-03	2019-03-31	2020-12-24	2020-12-29
					2019-10-18	2019-10-27	2021-01-22	2021-01-26
					2019-11-01	2019-11-10
					2019-11-18	2019-12-12
					2020-01-01	2020-02-05
					2020-11-10	2020-11-18
					2020-11-22	2020-12-10
					2020-12-13	2020-12-23
					2021-01-18	2021-01-21
					2021-01-27	2021-02-15
					2021-11-02	2021-11-07
					2021-11-24	2021-11-29
					2021-12-20	2021-12-24
					2022-01-04	2022-01-10
		Anyang	2018-12-07	2018-12-09	2018-11-29	2018-12-06	2019-01-06	2019-01-17	2436	517.6
			2021-01-02	2021-01-17	2018-12-10	2019-01-05	2019-02-23	2019-03-07
					2019-01-18	2019-02-22	2019-10-01	2019-10-02
					2019-03-08	2019-03-31	2019-12-12	2019-12-31
					2019-10-18	2019-10-27	2020-01-15	2020-01-23
					2019-10-31	2019-11-10	2020-12-07	2020-12-12
					2019-11-15	2019-12-11	2020-12-24	2020-12-29
					2020-01-01	2020-01-14	2021-01-22	2021-01-26
					2020-01-27	2020-02-05
					2020-11-10	2020-11-18
					2020-11-22	2020-12-06
					2020-12-13	2020-12-23
					2021-01-18	2021-01-21
					2021-01-27	2021-02-15
					2021-03-09	2021-03-15
					2021-10-29	2021-11-08
					2021-11-17	2021-12-28
					2022-01-04	2022-01-10
		Jiaozuo	2018-12-09	2018-12-11	2018-11-29	2018-12-06	2019-02-22	2019-03-02	2137	359.1
			2021-01-02	2021-01-17	2018-12-12	2018-12-26	2019-10-01	2019-10-02
			2021-11-16	2021-11-21	2018-12-29	2019-02-21	2019-12-11	2019-12-16
					2019-03-03	2019-03-16	2019-12-23	2019-12-31
					2019-10-18	2019-10-27	2020-12-08	2020-12-14
					2019-10-31	2019-12-01	2020-12-24	2020-12-29
					2019-12-04	2019-12-10	2021-01-22	2021-01-26
					2019-12-17	2019-12-22
					2020-01-01	2020-01-23
					2020-11-10	2020-11-18
					2020-11-22	2020-12-07
					2020-12-15	2020-12-23
					2021-01-18	2021-01-21
					2021-02-07	2021-02-15
					2021-03-09	2021-03-15
					2021-11-02	2021-11-06
					2021-11-23	2021-11-29
					2021-12-06	2021-12-15
					2021-12-20	2021-12-24
					2022-01-04	2022-01-10
		Puyang	2018-12-05	2018-12-06	2018-11-29	2018-12-04	2019-01-05	2019-01-21	1771	360.9
			2018-12-10	2018-12-12	2018-12-13	2018-12-25	2019-02-23	2019-03-14
			2021-01-02	2021-01-17	2018-12-30	2019-01-04	2019-10-01	2019-10-02
					2019-01-22	2019-02-22	2019-10-31	2019-11-13
					2019-03-15	2019-03-31	2019-12-10	2019-12-31
					2019-10-18	2019-10-27	2020-01-11	2020-02-05
					2019-11-14	2019-12-09	2020-12-10	2020-12-29
					2020-01-01	2020-01-10	2021-01-22	2021-02-06
					2020-11-10	2020-11-18	2021-11-24	2021-11-30
					2020-11-22	2020-12-09
					2021-01-18	2021-01-21
					2021-02-07	2021-02-15
					2021-03-09	2021-03-15
					2021-10-30	2021-11-08
					2021-11-15	2021-11-20
					2021-12-05	2021-12-15
					2021-12-21	2021-12-24
					2022-01-03	2022-01-10
		Luohe	2021-11-16	2021-11-22	2019-10-01	2019-10-02	2019-12-21	2019-12-31	1721	262.5
					2019-10-22	2019-10-27	2020-12-12	2020-12-14
					2019-11-02	2019-11-10	2020-12-24	2020-12-29
					2019-11-19	2019-12-20	2021-01-22	2021-01-26
					2020-11-10	2020-11-18
					2020-11-29	2020-12-11
					2020-12-15	2020-12-23
					2021-01-18	2021-01-21
					2021-01-27	2021-02-15
					2021-11-23	2021-12-24
					2022-01-03	2022-01-10
		Sanmenxia	2018-12-09	2018-12-13	2018-11-29	2018-12-06	2019-01-05	2019-01-16	1582	227.3
			2019-01-17	2019-02-21	2018-12-14	2018-12-25	2020-12-24	2020-12-29
			2019-03-02	2019-03-06	2018-12-31	2019-01-04	2021-01-22	2021-01-26
			2021-12-06	2021-12-12	2019-02-22	2019-03-01
					2019-03-07	2019-03-14
					2019-10-01	2019-10-02
					2019-11-01	2019-11-10
					2019-11-19	2019-12-31
					2020-01-09	2020-01-09
					2020-11-10	2020-11-18
					2020-11-22	2020-12-23
					2021-01-18	2021-01-21
					2021-02-07	2021-02-15
					2021-11-23	2021-11-29
					2021-12-21	2021-12-24
					2022-01-04	2022-01-10
		Hebi	2018-12-10	2018-12-12	2018-11-29	2018-12-06	2019-01-12	2019-01-12	1064	162.7
			2021-01-02	2021-01-17	2018-12-13	2018-12-25	2019-02-23	2019-03-10
			2021-11-16	2021-11-22	2018-12-29	2019-01-11	2019-10-01	2019-10-02
					2019-01-13	2019-02-22	2019-12-15	2019-12-31
					2019-03-11	2019-03-31	2020-12-08	2020-12-29
					2019-10-18	2019-10-27	2021-01-22	2021-01-26
					2019-10-31	2019-11-10
					2019-11-15	2019-12-14
					2020-01-01	2020-01-23
					2020-01-30	2020-02-05
					2020-11-10	2020-11-18
					2020-11-22	2020-12-07
					2021-01-18	2021-01-21
					2021-01-27	2021-02-15
					2021-03-09	2021-03-15
					2021-11-02	2021-11-07
					2021-11-23	2021-11-29
					2021-12-06	2021-12-15
					2021-12-20	2021-12-24
					2022-01-04	2022-01-10
		Zhumadian	2021-12-06	2021-12-15	2019-10-01	2019-10-02			576	619
					2019-10-22	2019-10-27
					2019-11-02	2019-11-10
					2019-11-19	2019-11-29
					2019-12-04	2019-12-31
					2020-11-10	2020-11-18
					2020-11-29	2020-12-29
					2021-01-22	2021-01-26
					2021-02-07	2021-02-15
					2021-12-21	2021-12-24
					2022-01-04	2022-01-12
					2022-01-17	2022-01-21
	Hebei	Tangshan	2019-12-07	2019-12-10	2018-10-19	2018-10-25	2019-03-01	2019-03-13	8230	793.6
					2018-10-31	2018-11-04
					2018-11-10	2018-11-16
					2018-11-22	2018-12-03
					2018-12-09	2019-01-03
					2019-01-08	2019-01-14
					2019-01-17	2019-01-19
					2019-01-22	2019-01-25
					2019-01-28	2019-01-30
					2019-02-16	2019-02-28
					2019-03-16	2019-03-20
					2019-10-01	2019-10-04
					2019-10-15	2019-10-24
					2019-10-31	2019-11-07
					2019-11-19	2019-11-24
					2019-12-13	2019-12-17
					2019-12-23	2019-12-26
					2020-01-02	2020-01-07
					2020-01-15	2020-01-23
					2020-01-26	2020-02-01
					2020-02-05	2020-02-14
					2020-02-18	2020-02-24
					2020-10-19	2020-10-21
					2020-10-23	2020-11-01
					2020-11-09	2020-11-18
					2020-12-07	2020-12-12
					2021-01-03	2021-01-05
					2021-01-22	2021-01-29
					2021-02-08	2021-02-15
					2021-02-23	2021-03-05
					2021-03-07	2021-03-15
					2021-10-28	2021-11-07
					2021-11-15	2021-11-21
					2021-11-24	2021-11-29
					2021-12-03	2021-12-15
					2021-12-19	2021-12-31
					2022-01-03	2022-01-10
					2022-01-24	2022-01-29
		Shijiazhuang	2019-11-15	2019-11-17	2018-10-19	2018-10-22	2018-12-09	2018-12-23	6490	1095.2
			2020-10-14	2020-10-16	2018-10-31	2018-11-05	2020-01-17	2020-01-19
			2020-10-21	2020-10-23	2018-11-11	2018-11-16
					2018-11-22	2018-12-04
					2018-12-24	2018-12-26
					2019-01-03	2019-01-19
					2019-01-28	2019-01-31
					2019-02-16	2019-03-21
					2019-10-01	2019-10-04
					2019-10-16	2019-10-25
					2019-11-01	2019-11-10
					2019-11-20	2019-11-24
					2019-11-28	2019-12-02
					2019-12-07	2019-12-29
					2020-01-02	2020-01-13
					2020-01-16	2020-01-16
					2020-01-20	2020-01-23
					2020-01-26	2020-02-02
					2020-02-05	2020-02-14
					2020-10-17	2020-10-20
					2020-10-24	2020-10-27
					2020-11-09	2020-11-18
					2020-11-23	2020-11-26
					2020-11-30	2020-12-13
					2020-12-15	2020-12-31
					2021-01-03	2021-01-05
					2021-02-08	2021-02-15
					2021-03-09	2021-03-14
					2021-10-27	2021-11-13
					2021-11-17	2021-11-19
					2021-11-25	2021-11-30
					2021-12-03	2021-12-31
					2022-01-07	2022-01-10
					2022-01-25	2022-01-29
		Cangzhou	2019-12-07	2019-12-09	2018-10-19	2018-10-22	2019-02-21	2019-03-13	4163	758.6
			2020-10-27	2020-11-01	2018-10-31	2018-11-04	2020-01-18	2020-01-23
			2020-11-24	2020-11-27	2018-11-11	2018-11-16	2020-01-28	2020-02-17
			2020-11-30	2020-12-06	2018-11-22	2018-12-03	2020-12-26	2020-12-28
					2018-12-09	2018-12-31	2021-11-26	2021-11-29
					2019-01-02	2019-01-25
					2019-01-28	2019-01-30
					2019-02-16	2019-02-20
					2019-03-16	2019-03-20
					2019-10-01	2019-10-04
					2019-10-16	2019-10-25
					2019-11-01	2019-11-07
					2019-11-20	2019-11-24
					2019-12-13	2019-12-17
					2019-12-22	2019-12-26
					2020-01-02	2020-01-11
					2020-01-15	2020-01-17
					2020-01-26	2020-01-27
					2020-02-26	2020-03-01
					2020-10-23	2020-10-26
					2020-11-09	2020-11-18
					2020-12-08	2020-12-13
					2020-12-15	2020-12-25
					2021-01-03	2021-01-04
					2021-01-13	2021-01-15
					2021-01-19	2021-01-27
					2021-01-29	2021-01-31
					2021-02-07	2021-02-14
					2021-02-24	2021-02-28
					2021-03-03	2021-03-15
					2021-10-28	2021-11-07
					2021-11-25	2021-11-25
					2021-12-03	2021-12-06
					2021-12-08	2021-12-12
					2021-12-26	2021-12-31
					2022-01-04	2022-01-10
					2022-01-19	2022-01-30
		Handan	2018-12-19	2018-12-22	2018-10-19	2018-10-22	2019-02-21	2019-03-26	4115	952.8
			2019-01-02	2019-01-03	2018-10-31	2018-11-04	2019-12-24	2019-12-31
			2019-10-14	2019-10-16	2018-11-11	2018-11-16	2020-01-19	2020-01-19
			2019-10-22	2019-10-23	2018-11-22	2018-12-03	2020-01-29	2020-02-01
			2019-10-28	2019-11-01	2018-12-12	2018-12-14
					2019-01-04	2019-01-25
					2019-01-28	2019-02-20
					2019-10-01	2019-10-05
					2019-10-16	2019-10-25
					2019-11-01	2019-11-10
					2019-11-15	2019-11-18
					2019-11-20	2019-11-24
					2019-11-28	2019-12-01
					2019-12-06	2019-12-23
					2020-01-01	2020-01-18
					2020-01-20	2020-01-24
					2020-01-26	2020-01-28
					2020-02-05	2020-02-14
					2020-02-19	2020-02-22
					2020-02-26	2020-03-01
					2020-11-09	2020-11-18
					2020-11-24	2020-11-27
					2020-11-30	2020-12-13
					2020-12-25	2020-12-27
					2021-01-21	2021-01-28
					2021-02-09	2021-02-12
					2021-03-08	2021-03-14
					2021-10-28	2021-11-07
					2021-11-16	2021-11-20
					2021-11-25	2021-11-30
					2021-12-03	2021-12-31
					2022-01-04	2022-01-30
		Baoding	2019-11-15	2019-11-18	2018-10-19	2018-10-22	2019-02-21	2019-03-31	3725	935.9
			2019-11-28	2019-12-02	2018-10-31	2018-11-04	2020-01-28	2020-02-01
			2020-10-14	2020-10-23	2018-11-11	2018-11-16
					2018-11-22	2018-12-03
					2018-12-12	2018-12-23
					2019-01-05	2019-01-14
					2019-02-16	2019-02-20
					2019-10-01	2019-10-04
					2019-10-16	2019-10-24
					2019-11-01	2019-11-10
					2019-11-20	2019-11-24
					2019-12-07	2019-12-10
					2019-12-13	2019-12-26
					2020-01-02	2020-01-11
					2020-01-16	2020-01-23
					2020-01-27	2020-01-27
					2020-02-05	2020-02-14
					2020-02-20	2020-03-01
					2020-10-24	2020-10-27
					2020-11-09	2020-11-18
					2020-11-23	2020-11-27
					2020-11-30	2020-12-07
					2020-12-09	2020-12-13
					2020-12-25	2020-12-29
					2021-01-23	2021-01-27
					2021-02-08	2021-02-15
					2021-02-25	2021-03-01
					2021-03-04	2021-03-15
					2021-10-28	2021-11-07
					2021-11-17	2021-11-21
					2021-11-25	2021-11-30
					2021-12-04	2021-12-06
					2021-12-08	2021-12-15
					2021-12-19	2021-12-31
					2022-01-04	2022-01-10
					2022-01-19	2022-01-30
		Langfang	2019-11-28	2019-12-02	2018-10-19	2018-10-22	2019-02-24	2019-03-13	3553	483.6
			2019-12-07	2019-12-09	2018-10-31	2018-11-04
			2020-01-16	2020-01-23	2018-11-11	2018-11-16
			2020-10-23	2020-10-23	2018-11-22	2018-12-03
			2020-10-27	2020-10-31	2018-12-12	2018-12-31
			2020-11-24	2020-11-26	2019-01-02	2019-01-19
					2019-02-16	2019-02-23
					2019-03-16	2019-03-31
					2019-10-01	2019-10-04
					2019-10-16	2019-10-24
					2019-11-01	2019-11-07
					2019-11-20	2019-11-24
					2019-12-13	2019-12-17
					2019-12-23	2019-12-26
					2020-01-02	2020-01-08
					2020-01-26	2020-02-01
					2020-02-05	2020-02-14
					2020-02-27	2020-03-01
					2020-10-24	2020-10-26
					2020-11-09	2020-11-18
					2021-02-09	2021-02-12
					2021-02-25	2021-03-01
					2021-03-04	2021-03-15
					2021-10-28	2021-11-07
					2021-11-17	2021-11-19
					2021-11-25	2021-11-29
					2021-12-08	2021-12-12
					2021-12-27	2021-12-31
					2022-01-04	2022-01-10
					2022-01-19	2022-01-30
		Xingtai			2018-10-19	2018-10-23	2018-12-10	2018-12-31	2427	737.4
					2018-10-31	2018-11-05	2019-02-21	2019-03-25
					2018-11-11	2018-11-16	2019-12-25	2019-12-31
					2018-11-22	2018-12-04	2020-01-05	2020-01-13
					2019-01-01	2019-01-19	2020-01-18	2020-01-24
					2019-01-24	2019-02-03	2020-01-27	2020-02-15
					2019-02-16	2019-02-20
					2019-10-01	2019-10-04
					2019-10-16	2019-10-25
					2019-10-30	2019-11-10
					2019-11-14	2019-11-17
					2019-11-20	2019-11-24
					2019-11-27	2019-12-01
					2019-12-06	2019-12-24
					2020-01-01	2020-01-04
					2020-01-14	2020-01-17
					2020-01-25	2020-01-26
					2020-02-19	2020-03-01
					2020-10-23	2020-10-27
					2020-11-09	2020-11-18
					2020-11-24	2020-11-27
					2020-11-30	2020-12-12
					2020-12-18	2020-12-28
					2021-01-21	2021-01-28
					2021-02-09	2021-02-15
					2021-02-25	2021-03-16
					2021-10-28	2021-11-07
					2021-11-16	2021-11-19
					2021-11-24	2021-11-30
					2021-12-03	2021-12-06
					2021-12-09	2021-12-15
					2021-12-26	2021-12-31
					2022-01-04	2022-01-31
		Qinhuangdao	2019-12-06	2019-12-12	2019-10-01	2019-10-04			1843	313.4
			2019-12-23	2019-12-25	2019-10-20	2019-10-24
					2019-11-01	2019-11-07
					2019-11-20	2019-11-24
					2019-12-13	2019-12-17
					2020-10-24	2020-11-01
					2020-11-09	2020-11-18
					2020-12-07	2020-12-11
					2021-01-23	2021-01-26
					2021-02-08	2021-02-13
					2021-02-26	2021-03-05
					2021-03-07	2021-03-07
					2021-10-27	2021-10-31
					2021-11-02	2021-11-06
					2021-11-24	2021-11-29
					2021-12-03	2021-12-12
					2022-01-04	2022-01-10
					2022-01-19	2022-01-26
		Zhangjiakou	2021-03-10	2021-03-14					1727	443.4
		Hengshui	2019-11-15	2019-11-17	2018-10-19	2018-10-22	2019-02-16	2019-03-13	1703	447.2
			2020-11-24	2020-11-27	2018-10-31	2018-11-04	2019-12-24	2019-12-26
					2018-11-11	2018-11-16
					2018-11-22	2018-11-27
					2018-11-30	2018-12-03
					2018-12-12	2018-12-17
					2018-12-19	2018-12-23
					2019-01-01	2019-01-14
					2019-03-16	2019-03-20
					2019-10-01	2019-10-04
					2019-10-17	2019-10-24
					2019-11-01	2019-11-10
					2019-11-20	2019-11-24
					2019-11-28	2019-12-01
					2019-12-07	2019-12-10
					2019-12-13	2019-12-23
					2020-01-02	2020-01-06
					2020-01-09	2020-01-13
					2020-01-16	2020-01-23
					2020-01-26	2020-02-01
					2020-02-05	2020-02-14
					2020-10-23	2020-10-27
					2020-11-09	2020-11-18
					2020-12-08	2020-12-13
					2020-12-19	2020-12-23
					2020-12-25	2020-12-28
					2021-01-24	2021-01-27
					2021-02-09	2021-02-15
					2021-02-25	2021-03-01
					2021-03-09	2021-03-15
					2021-10-28	2021-11-07
					2021-11-25	2021-12-01
					2021-12-08	2021-12-12
					2021-12-27	2021-12-31
					2022-01-04	2022-01-10
					2022-01-19	2022-01-30
		Chengde	2021-03-08	2021-03-14	2022-01-24	2022-01-25			1697	357.9
	Shanxi	Taiyuan	2018-11-13	2018-11-15	2018-12-01	2018-12-04	2019-01-06	2019-01-07	5122	442.1
			2018-11-24	2018-11-27	2019-01-03	2019-01-05	2019-02-27	2019-02-28
			2018-11-30	2018-11-30	2019-01-08	2019-01-14	2019-12-23	2019-12-25
			2018-12-19	2018-12-21	2019-01-18	2019-01-19	2020-01-08	2020-01-12
			2019-01-28	2019-01-30	2019-02-05	2019-02-09	2020-01-16	2020-01-17
			2019-03-05	2019-03-31	2019-02-11	2019-02-14
			2019-10-10	2019-10-13	2019-02-17	2019-02-26
			2019-10-17	2019-10-19	2019-03-01	2019-03-04
			2019-11-20	2019-11-23	2019-10-01	2019-10-02
			2019-11-29	2019-11-30	2019-10-20	2019-10-23
					2019-10-31	2019-11-09
					2019-11-14	2019-11-16
					2019-12-05	2019-12-09
					2019-12-12	2019-12-16
					2019-12-20	2019-12-22
					2019-12-26	2019-12-31
					2020-01-04	2020-01-07
					2020-01-13	2020-01-15
					2020-01-18	2020-01-31
					2020-11-16	2020-11-17
					2020-11-25	2020-12-30
					2021-01-19	2021-01-26
					2022-01-19	2022-01-29
		Changzhi	2019-10-11	2019-10-14	2018-11-30	2018-12-04	2019-01-08	2019-01-15	2311	346.8
			2019-10-18	2019-10-23	2018-12-09	2018-12-12
			2019-11-20	2019-11-24	2019-01-04	2019-01-07
			2019-12-05	2019-12-07	2019-01-17	2019-01-21
			2020-01-03	2020-01-04	2019-01-28	2019-01-31
					2019-02-11	2019-03-22
					2019-10-01	2019-10-03
					2019-10-31	2019-11-10
					2019-12-08	2019-12-15
					2019-12-20	2019-12-31
					2020-01-05	2020-02-14
					2020-11-14	2020-11-18
					2020-11-28	2020-12-30
					2021-01-20	2021-02-01
					2021-11-02	2021-11-06
					2021-11-16	2021-11-22
					2022-01-20	2022-02-10
		Lvliang	2019-10-18	2019-10-19	2018-11-30	2018-12-03			2071	388.6
			2019-11-20	2019-11-25	2019-01-04	2019-01-12
			2019-11-27	2019-11-29	2019-01-18	2019-01-19
					2019-01-28	2019-02-06
					2019-02-27	2019-03-25
					2019-10-01	2019-10-02
					2019-10-10	2019-10-14
					2019-10-20	2019-10-24
					2019-10-31	2019-11-11
					2019-11-14	2019-11-16
					2019-12-05	2019-12-09
					2019-12-12	2019-12-16
					2019-12-20	2019-12-31
					2020-01-02	2020-02-03
					2020-11-15	2020-11-18
					2020-11-28	2020-12-31
					2021-01-20	2021-01-25
					2021-11-13	2021-11-21
					2021-11-25	2021-11-29
					2021-12-06	2021-12-11
					2021-12-13	2021-12-15
					2021-12-21	2022-01-10
					2022-01-20	2022-02-10
		Yuncheng	2018-12-08	2018-12-12	2018-11-29	2018-12-05	2019-12-22	2019-12-25	2053	536
			2019-01-23	2019-01-29	2018-12-30	2018-12-30	2021-01-22	2021-01-26
			2019-02-12	2019-02-15	2019-01-08	2019-01-15	2022-01-04	2022-01-10
			2019-03-06	2019-03-22	2019-01-17	2019-01-19
			2019-10-10	2019-10-14	2019-02-16	2019-03-05
			2019-10-18	2019-10-19	2019-10-01	2019-10-02
			2019-11-14	2019-11-17	2019-10-20	2019-10-24
			2019-11-21	2019-11-23	2019-10-31	2019-11-10
			2020-01-01	2020-01-01	2019-12-03	2019-12-16
			2020-01-06	2020-01-06	2019-12-19	2019-12-21
			2020-02-19	2020-02-27	2019-12-26	2019-12-31
					2020-01-02	2020-01-05
					2020-01-07	2020-02-02
					2020-02-08	2020-02-14
					2020-11-24	2020-12-30
					2021-01-18	2021-01-21
					2021-11-24	2021-11-29
					2021-12-03	2022-01-03
					2022-01-19	2022-02-10
		Jincheng	2018-11-13	2018-11-16	2018-11-30	2018-12-04			1912	234.3
			2018-11-23	2018-11-29	2018-12-08	2018-12-28
			2018-12-05	2018-12-05	2019-01-03	2019-01-09
			2019-01-10	2019-01-14	2019-02-16	2019-03-02
			2019-01-20	2019-01-21	2019-03-07	2019-03-22
			2019-01-23	2019-01-31	2019-10-01	2019-10-03
			2019-02-11	2019-02-15	2019-10-20	2019-10-23
			2019-03-03	2019-03-06	2019-10-30	2019-11-10
			2019-10-11	2019-10-13	2019-11-14	2019-11-16
			2019-10-17	2019-10-19	2019-11-22	2019-11-24
			2019-11-19	2019-11-21	2019-12-05	2019-12-09
			2019-11-28	2019-11-29	2019-12-12	2019-12-15
					2019-12-19	2020-02-10
					2020-11-24	2020-12-31
					2021-01-18	2021-01-26
					2021-11-01	2021-11-06
					2021-11-14	2021-11-21
					2021-12-06	2021-12-11
					2022-01-19	2022-02-10
		Linfen	2018-11-13	2018-11-16	2018-11-30	2018-12-04	2019-01-04	2019-01-15	1910	450
			2018-11-23	2018-11-28	2018-12-09	2018-12-11	2019-12-22	2019-12-25
			2019-03-16	2019-03-31	2018-12-13	2018-12-21	2020-01-04	2020-01-12
			2019-10-10	2019-10-13	2018-12-30	2019-01-03	2021-01-22	2021-01-25
			2019-10-17	2019-10-19	2019-01-16	2019-01-20
			2019-11-27	2019-12-01	2019-01-23	2019-01-31
			2019-12-04	2019-12-05	2019-02-04	2019-02-07
			2020-01-01	2020-01-01	2019-02-17	2019-03-15
			2020-02-25	2020-03-01	2019-10-01	2019-10-02
					2019-10-20	2019-10-24
					2019-10-31	2019-11-09
					2019-12-06	2019-12-16
					2019-12-19	2019-12-21
					2019-12-26	2019-12-31
					2020-01-02	2020-01-03
					2020-01-13	2020-02-06
					2020-02-09	2020-02-14
					2020-11-13	2020-11-18
					2020-11-24	2020-12-30
					2021-01-18	2021-01-21
					2021-01-26	2021-01-26
					2021-02-06	2021-02-15
					2021-02-23	2021-03-01
					2021-11-02	2021-11-06
					2021-11-13	2021-11-21
					2021-11-25	2021-11-29
					2021-12-04	2022-01-10
					2022-01-25	2022-02-10
		Jinzhong	2018-11-13	2018-11-16	2018-11-30	2018-12-03	2019-12-23	2019-12-24	1843	338.1
			2018-11-24	2018-11-26	2019-01-03	2019-01-15	2020-01-12	2020-01-14
			2018-12-09	2018-12-11	2019-01-17	2019-01-21
			2019-03-16	2019-03-24	2019-01-26	2019-01-31
			2019-10-10	2019-10-14	2019-02-02	2019-03-15
			2019-10-18	2019-10-19	2019-10-01	2019-10-02
			2019-11-14	2019-11-15	2019-10-20	2019-10-23
			2019-11-20	2019-11-23	2019-10-31	2019-11-09
			2019-11-29	2019-11-30	2019-11-16	2019-11-16
			2019-12-05	2019-12-09	2019-12-12	2019-12-15
			2020-01-02	2020-01-02	2019-12-20	2019-12-22
					2019-12-25	2019-12-31
					2020-01-03	2020-01-11
					2020-01-15	2020-01-31
					2020-11-25	2020-12-30
					2021-01-20	2021-01-25
					2022-01-07	2022-01-10
					2022-01-19	2022-01-29
		Datong	2019-10-18	2019-10-23	2019-10-01	2019-10-02	2020-01-09	2020-01-13	1686	345.6
			2020-01-03	2020-01-04	2020-01-05	2020-01-08
					2020-01-14	2020-01-31
					2021-11-04	2021-11-06
		Shuozhou	2019-10-18	2019-10-23	2019-10-01	2019-10-02			1421	178.1
			2019-11-01	2019-11-03	2019-11-04	2019-11-09
			2019-11-28	2019-11-30	2019-12-06	2019-12-09
					2019-12-12	2019-12-16
					2019-12-20	2019-12-31
					2020-01-10	2020-01-14
					2020-11-14	2020-11-18
					2020-11-28	2020-12-31
					2021-01-19	2021-01-31
					2022-01-19	2022-01-29
		Xinzhou	2019-10-10	2019-10-11	2019-10-01	2019-10-02			1344	317.2
			2019-10-18	2019-10-19	2019-10-20	2019-10-23
			2019-11-04	2019-11-09	2019-10-31	2019-11-03
			2019-11-20	2019-11-23	2019-12-12	2019-12-15
			2019-12-05	2019-12-09	2019-12-20	2020-02-14
					2020-11-14	2020-11-18
					2020-11-28	2020-12-31
					2021-01-20	2021-02-01
					2021-02-09	2021-02-15
					2021-02-24	2021-02-28
					2021-03-06	2021-03-15
					2021-11-05	2021-11-06
					2021-11-13	2021-11-19
					2021-11-25	2021-11-29
					2021-12-07	2021-12-15
					2021-12-21	2022-01-10
					2022-01-20	2022-01-29
		Yangquan	2018-11-02	2018-11-05	2018-11-15	2018-11-16	2019-01-07	2019-01-14	917	141.4
			2018-11-12	2018-11-14	2018-11-22	2018-12-06
			2019-10-10	2019-10-10	2018-12-08	2018-12-21
			2019-11-20	2019-11-21	2019-01-01	2019-01-06
					2019-01-17	2019-01-20
					2019-01-23	2019-02-01
					2019-02-12	2019-03-31
					2019-10-01	2019-10-02
					2019-10-11	2019-10-14
					2019-10-17	2019-10-23
					2019-10-31	2019-11-10
					2019-11-22	2019-11-25
					2019-12-05	2019-12-10
					2019-12-13	2019-12-16
					2019-12-20	2020-02-24
					2020-11-14	2020-11-18
					2020-11-25	2020-12-30
					2021-01-20	2021-01-26
					2021-03-11	2021-03-18
					2022-01-27	2022-01-29
