# Supplementary material for: Significant benefits of pollution alerts for cleaner air and better health
Source: PNAS Nexus. 2026 Mar 3;5(3):pgag054. doi: 10.1093/pnasnexus/pgag054 (PMC12988777; doi:10.1093/pnasnexus/pgag054)
Supplement: pgag054_Supplementary_Data [file pgag054_supplementary_data.zip › PNASNEXUS-PNASNEXUS-2025-00851RR-s04.xlsx]

## Sheet: Sheet1
	City	PM2.5			PM10			NO2			SO2
		r	RMSE	IOA	r	RMSE	IOA	r	RMSE	IOA	r	RMSE	IOA
	Anyang	0.822882	18.4284	0.725456	0.788482	29.7371	0.698752	0.922077	5.39181	0.816124	0.969703	2.83138	0.868954
	Baoding	0.865967	12.9804	0.740353	0.589239	47.3178	0.717976	0.936477	5.09178	0.840729	0.969672	2.7762	0.888432
	Beijing	0.731123	16.1435	0.690022	0.73278	23.2462	0.680948	0.928218	4.87817	0.827892	0.947254	1.57579	0.846573
	Binzhou	0.772307	16.8425	0.692345	0.669899	37.9177	0.697712	0.91558	5.6802	0.810339	0.945203	3.50011	0.846731
	Cangzhou	0.834253	16.5028	0.719755	0.720584	34.4328	0.697713	0.936883	5.41333	0.831353	0.934644	3.3285	0.835952
	Changzhi	0.817502	11.2296	0.729307	0.83418	20.4151	0.752699	0.94523	3.27675	0.843236	0.980067	3.35331	0.895532
	Chengde	0.848528	8.19242	0.747901	0.81001	18.3167	0.724945	0.91108	3.44429	0.820813	0.96595	1.37485	0.880656
	Datong	0.705473	13.788	0.704199	0.752569	27.8987	0.681296	0.922303	3.66291	0.82337	0.957293	2.84327	0.86428
	Dezhou	0.83567	16.6194	0.719097	0.752315	29.5023	0.689476	0.928792	5.424	0.826946	0.93553	2.99491	0.818523
	Dongying	0.809001	15.5092	0.728462	0.739583	34.8505	0.729269	0.910854	6.30406	0.809362	0.941672	3.49449	0.839991
	Handan	0.801824	18.6123	0.711864	0.665639	39.8759	0.689506	0.918473	5.31994	0.819714	0.973575	3.1063	0.878475
	Hebi	0.795678	23.0233	0.693003	0.685763	42.0955	0.682197	0.902894	6.80751	0.800614	0.916624	3.70717	0.80085
	Hengshui	0.781681	18.3537	0.702711	0.7415	31.2777	0.692321	0.927654	5.26188	0.81766	0.894352	3.36845	0.789552
	Heze	0.828123	16.7768	0.734269	0.709178	35.9863	0.690338	0.914725	5.2616	0.813965	0.909122	2.63896	0.793409
	Jiaozuo	0.788989	19.0733	0.727052	0.749493	30.2736	0.677996	0.907876	5.50387	0.806147	0.96175	2.76588	0.865851
	Jinan	0.788757	17.4187	0.689498	0.736587	32.1092	0.688775	0.922655	5.00443	0.816848	0.96488	2.60413	0.871907
	Jincheng	0.796946	12.1247	0.722703	0.714553	27.7902	0.702382	0.922592	3.84272	0.821076	0.959704	4.57221	0.879213
	Jining	0.820951	14.5911	0.729113	0.780909	25.2245	0.712276	0.931024	4.60289	0.82494	0.949037	2.44893	0.857865
	Jinzhong	0.774146	12.5099	0.715603	0.668723	30.8843	0.700196	0.949871	3.33651	0.852596	0.980115	4.2458	0.902424
	Kaifeng	0.82147	20.071	0.725667	0.670884	39.2645	0.673388	0.913801	5.73064	0.804949	0.918379	2.6163	0.814354
	Langfang	0.815623	14.7978	0.711907	0.717208	32.899	0.714111	0.932763	5.68105	0.828337	0.919161	2.71646	0.811364
	Liaocheng	0.750553	20.3473	0.697284	0.592159	39.7927	0.651125	0.900378	5.96635	0.798996	0.908056	3.11877	0.801017
	Linfen	0.85266	12.0778	0.744607	0.762339	35.2627	0.723806	0.946127	3.18523	0.844275	0.991054	4.01106	0.926031
	Linyi	0.845689	16.3244	0.744809	0.755312	33.6306	0.732545	0.939806	4.69783	0.837437	0.93491	2.78051	0.840534
	Luohe	0.832535	20.8946	0.762525	0.648897	50.2233	0.705032	0.906397	5.60627	0.800478	0.88363	2.29288	0.778828
	Luoyang	0.828101	12.7787	0.745706	0.791462	25.0765	0.736371	0.939117	3.61865	0.835365	0.964266	2.18126	0.889926
	Lvliang	0.779541	11.4702	0.718121	0.661968	32.6152	0.702625	0.954983	2.95269	0.859397	0.964258	4.69146	0.88625
	Nanyang	0.856224	14.9395	0.773088	0.781699	27.5162	0.746131	0.957756	3.15836	0.868304	0.949643	1.2761	0.84745
	Pingdingshan	0.848234	16.8033	0.774235	0.738066	32.4897	0.711777	0.933119	4.15967	0.825989	0.959194	1.90871	0.859062
	Puyang	0.774313	23.865	0.703164	0.777688	30.0092	0.697594	0.89733	6.09673	0.795218	0.883235	3.20332	0.774053
	Qingdao	0.823687	15.4092	0.744203	0.739957	30.091	0.707964	0.911853	5.81101	0.815815	0.91373	2.51267	0.806006
	Qinhuangdao	0.812109	12.5805	0.718492	0.780827	23.9713	0.737149	0.938579	4.43903	0.837497	0.975707	2.23246	0.89761
	Rizhao	0.849861	13.7884	0.745661	0.771174	28.7939	0.725718	0.919199	5.02363	0.822911	0.934334	2.27592	0.83316
	Sanmenxia	0.81344	12.5895	0.730545	0.732911	33.2758	0.739058	0.943848	3.20024	0.845432	0.974687	1.79785	0.888033
	Shangqiu	0.83842	19.4242	0.761419	0.807124	27.2864	0.729119	0.932465	5.02695	0.830176	0.916469	1.93447	0.793276
	Shijiazhuang	0.800592	18.9878	0.718479	0.650059	46.1563	0.706915	0.939214	4.68544	0.826236	0.977653	3.29246	0.89133
	Shuozhou	0.711502	13.6906	0.726753	0.628931	38.1939	0.658298	0.934384	3.36919	0.829762	0.967853	3.72114	0.870801
	Taian	0.840659	16.4557	0.736998	0.755514	35.2615	0.709935	0.936962	4.69663	0.841247	0.949951	2.83057	0.855998
	Taiyuan	0.799423	13.3699	0.720852	0.542453	49.829	0.680266	0.928785	3.91351	0.825497	0.978793	4.04463	0.891843
	Tangshan	0.842896	13.2816	0.720934	0.722274	31.3851	0.719056	0.934495	5.56461	0.826296	0.971135	2.50841	0.885311
	Tianjin	0.83197	17.3169	0.724297	0.662157	35.9638	0.671215	0.920046	6.79939	0.816932	0.905049	2.64741	0.786106
	Weifang	0.816336	16.4259	0.728062	0.755899	32.407	0.727457	0.930542	5.21618	0.827488	0.955831	2.6634	0.859953
	Weihai	0.786752	11.3097	0.705251	0.728029	22.147	0.693512	0.870531	5.07688	0.782312	0.902551	1.58974	0.802123
	Xingtai	0.788518	21.5593	0.707952	0.789103	29.7956	0.715395	0.936175	5.34487	0.827916	0.969696	3.15783	0.874537
	Xinxiang	0.815115	19.203	0.714769	0.760171	29.7376	0.697425	0.909232	5.76002	0.812693	0.947042	2.86435	0.840417
	Xinyang	0.829893	17.3431	0.76298	0.775874	23.2006	0.71692	0.932975	3.67827	0.840059	0.919247	1.25063	0.807188
	Xinzhou	0.797224	10.1541	0.717063	0.708134	36.9443	0.707981	0.95829	2.77732	0.867563	0.976075	3.09169	0.895786
	Xuchang	0.86098	18.2884	0.765672	0.67037	43.5278	0.704526	0.914494	5.64133	0.812395	0.935585	2.62027	0.829523
	Yangquan	0.817461	13.0041	0.725156	0.694905	31.2831	0.703361	0.912289	4.68425	0.805333	0.961521	5.10058	0.86406
	Yantai	0.802289	12.3977	0.72844	0.800337	23.2087	0.737041	0.893616	5.05091	0.793042	0.918001	1.99019	0.808709
	Yuncheng	0.834399	15.5763	0.74218	0.623255	50.644	0.700333	0.937115	3.92425	0.820268	0.975743	3.97429	0.905356
	Zaozhuang	0.836202	18.2968	0.744041	0.720321	40.3148	0.722163	0.914789	5.3938	0.814762	0.937807	3.2599	0.838939
	Zhangjiakou	0.737102	11.7221	0.719254	0.610411	29.6035	0.651972	0.926621	3.0694	0.825071	0.963727	1.52478	0.873236
	Zhengzhou	0.778798	19.6907	0.723279	0.717316	32.3838	0.667689	0.920958	5.20516	0.815559	0.951248	2.54686	0.851263
	Zhoukou	0.83372	20.3525	0.75407	0.729026	33.8898	0.70259	0.891733	5.42938	0.796412	0.918357	1.91529	0.808445
	Zhumadian	0.840804	17.3805	0.77045	0.778862	27.8289	0.722758	0.936637	4.31244	0.846246	0.926229	1.58272	0.817341
	Zibo	0.732234	16.3092	0.670132	0.76689	27.0992	0.698197	0.908927	5.42423	0.804686	0.960382	3.45052	0.869605
	Average	0.808722	15.9473	0.727214	0.722139	32.8448	0.704479	0.924765	4.78738	0.82337	0.945901	2.81945	0.849123
