# Supplementary material for: Significant benefits of pollution alerts for cleaner air and better health
Source: PNAS Nexus. 2026 Mar 3;5(3):pgag054. doi: 10.1093/pnasnexus/pgag054 (PMC12988777; doi:10.1093/pnasnexus/pgag054)
Supplement: pgag054_Supplementary_Data [file pgag054_supplementary_data.zip › PNASNEXUS-PNASNEXUS-2025-00851RR-s05.xlsx]

## Sheet: Sheet1
	City	2018-2022		2013-2016
		No. of excluded days	average excluded PM2.5 level (µg m-3)	No. of excluded days	PM2.5 threshold (µg m-3)	average excluded PM2.5 level (µg m-3)
	Beijing	100	80.7404	80	148.413	183.305
	Tianjin	164	95.0087	131	156.054	201.17
	Shijiazhuang	536	77.856	429	89.2254	154.32
	Tangshan	517	63.6857	414	66.4225	119.539
	Qinhuangdao	220	53.4046	176	90.7339	124.168
	Handan	573	89.9149	458	86.9006	146.828
	Baoding	540	69.3102	432	79.9821	135.856
	Chengde	19	62.1391	15	122.911	146.401
	Cangzhou	568	77.3447	454	79.7803	137.796
	Langfang	461	75.4465	369	93.8669	162.968
	Hengshui	472	87.1097	378	101.809	166.63
	Zhangjiakou	10	80.5019	8	120.754	149.942
	Taiyuan	413	59.6013	330	59.5191	88.4505
	Datong	75	55.3445	60	85.4196	104.336
	Yangquan	406	63.8731	325	64.0175	97.9225
	Changzhi	365	64.7388	292	76.9185	104.101
	Jincheng	445	68.8786	356	73.9987	105.1
	Shuozhou	174	46.1464	139	66.2284	87.9652
	Jinzhong	384	64.2702	307	68.6454	94.9682
	Yuncheng	457	80.7263	366	83.5927	122.073
	Xinzhou	328	48.9858	262	54.6765	78.3724
	Linfen	557	65.5592	446	59.3108	91.3644
	Lvliang	385	51.8672	308	59.128	82.8488
	Jinan	290	91.4414	232	111.99	157.865
	Qingdao	78	84.693	62	130.209	167.769
	Zibo	351	84.217	281	95.775	138.35
	Zaozhuang	184	79.5746	147	135.332	176.453
	Dongying	180	76.1018	144	122.215	163.915
	Yantai	113	63.3059	90	102.971	135.686
	Weifang	162	72.5829	130	120.006	157.152
	Jining	416	90.808	333	100.274	145.044
	Taian	216	78.7472	173	127.007	170.775
	Weihai	49	49.8493	39	109.119	137.749
	Rizhao	138	68.005	110	121.552	155.242
	Linyi	203	73.8851	162	120.649	160.147
	Dezhou	270	99.0186	216	126.99	178.001
	Liaocheng	339	102.097	271	121.576	174.807
	Binzhou	285	91.9494	228	110.975	154.367
	Heze	338	103.595	270	113.248	160.946
	Zhengzhou	500	90.6446	400	93.1564	144.169
	Kaifeng	489	94.9439	391	94.9796	145.011
	Luoyang	422	72.4784	338	81.5862	117.088
	Pingdingshan	261	76.4041	209	117.025	154.345
	Anyang	525	88.6121	420	93.1357	145.198
	Hebi	503	92.4848	402	98.1247	153.852
	Xinxiang	527	85.9475	422	92.7705	145.727
	Jiaozuo	477	89.0555	382	98.7858	148.546
	Puyang	521	94.5601	417	96.3012	150.683
	Xuchang	279	82.0486	223	123.907	168.31
	Luohe	256	84.9856	205	124.17	168.454
	Sanmenxia	360	67.5245	288	78.3085	107.957
	Nanyang	217	71.7915	174	112.487	141.527
	Shangqiu	244	82.278	195	117.502	155.672
	Xinyang	161	66.3678	129	108.628	141.088
	Zhoukou	216	82.7154	173	124.232	163.166
	Zhumadian	203	81.0577	162	120.246	156.271
	Xingtai	584	86.345	467	86.6124	153.328
