# Supplementary material for: Significant benefits of pollution alerts for cleaner air and better health
Source: PNAS Nexus. 2026 Mar 3;5(3):pgag054. doi: 10.1093/pnasnexus/pgag054 (PMC12988777; doi:10.1093/pnasnexus/pgag054)
Supplement: pgag054_Supplementary_Data [file pgag054_supplementary_data.zip › PNASNEXUS-PNASNEXUS-2025-00851RR-s06.xlsx]

## Sheet: Sheet1
	City	PM2.5			PM10			NO2			SO2
		IOA	r	RMSE	IOA	r	RMSE	IOA	r	RMSE	IOA	r	RMSE
	Anyang	0.674059	15.1785	0.642369	0.780696	21.6609	0.702231	0.841862	5.0931	0.746437	0.942533	6.19148	0.821744
	Baoding	0.676625	16.2656	0.658346	0.749148	23.24	0.698359	0.857398	4.68879	0.752898	0.941856	5.69926	0.836527
	Beijing	0.756158	20.6944	0.682255	0.74368	29.6618	0.682749	0.906964	6.85413	0.812985	0.965995	4.37304	0.891822
	Binzhou	0.627921	17.8486	0.624031	0.679294	27.7127	0.637316	0.869266	5.86745	0.764944	0.931925	9.52031	0.808449
	Cangzhou	0.627534	18.2734	0.626779	0.728246	23.8416	0.672416	0.816389	5.36833	0.717444	0.930391	5.63398	0.819943
	Changzhi	0.693466	10.8233	0.654399	0.768438	19.4213	0.682899	0.903	3.45497	0.784259	0.960535	6.70605	0.863982
	Chengde	0.817966	10.664	0.744021	0.830613	17.7418	0.724988	0.905114	4.11468	0.811282	0.981483	3.45127	0.915092
	Datong	0.782239	9.57249	0.710922	0.737147	20.6719	0.702654	0.920688	3.92426	0.820536	0.969874	4.62774	0.895036
	Dezhou	0.630024	19.3397	0.628647	0.739348	26.942	0.673079	0.892205	5.49323	0.78733	0.928662	7.78372	0.824086
	Dongying	0.751229	16.2652	0.681361	0.762203	28.1752	0.682258	0.89405	6.10708	0.781709	0.9033	9.34205	0.784603
	Handan	0.592482	16.6181	0.597463	0.756367	24.2731	0.683087	0.800236	5.25654	0.7013	0.942707	5.94568	0.833835
	Hebi	0.625537	17.1991	0.636805	0.723055	26.3501	0.673901	0.802231	6.64907	0.712725	0.900669	7.39637	0.78149
	Hengshui	0.586297	19.7703	0.602411	0.706423	30.2338	0.651152	0.887036	5.0851	0.782769	0.947963	6.73853	0.837733
	Heze	0.689971	16.4412	0.656648	0.769769	25.3798	0.698707	0.880563	5.24317	0.782376	0.936854	6.42389	0.825173
	Jiaozuo	0.664265	16.8342	0.66144	0.730692	23.4969	0.661413	0.884634	4.9565	0.783954	0.935702	8.61329	0.828097
	Jinan	0.628744	16.665	0.61269	0.661236	26.5088	0.642984	0.855321	5.85099	0.756587	0.931272	9.13717	0.828329
	Jincheng	0.738776	9.72341	0.670197	0.796833	16.4098	0.714959	0.889342	3.83547	0.783849	0.920907	9.56984	0.831602
	Jining	0.703831	13.8673	0.664352	0.708393	25.5608	0.67629	0.908408	4.46427	0.800257	0.929656	6.82344	0.827475
	Jinzhong	0.657996	10.9259	0.63217	0.774747	17.4341	0.681451	0.907576	3.25384	0.788122	0.956053	8.65275	0.856973
	Kaifeng	0.63663	15.9336	0.637558	0.764432	24.0745	0.693387	0.864389	5.22039	0.762343	0.931106	5.60627	0.823021
	Langfang	0.67784	19.3999	0.642955	0.707198	28.0922	0.673633	0.852558	5.94909	0.748497	0.951067	5.37315	0.835472
	Liaocheng	0.634778	18.967	0.626401	0.684244	29.4546	0.641257	0.861972	6.20874	0.761465	0.936123	8.37021	0.83356
	Linfen	0.698843	9.62942	0.635244	0.767592	16.0036	0.707124	0.871633	2.89332	0.768494	0.928634	6.72861	0.799168
	Linyi	0.728517	16.8602	0.663127	0.7771	26.1611	0.696389	0.886475	5.35292	0.785168	0.937755	7.86191	0.838977
	Luohe	0.740094	17.2454	0.684946	0.745323	25.9672	0.697701	0.873801	5.09443	0.771745	0.914444	6.00835	0.810568
	Luoyang	0.695643	10.8224	0.654219	0.747131	19.1455	0.687157	0.907589	3.53167	0.806607	0.953977	4.90157	0.851756
	Lvliang	0.649296	9.22546	0.623382	0.754686	17.569	0.677352	0.928783	2.40145	0.812729	0.961789	5.56037	0.865624
	Nanyang	0.748479	14.468	0.690345	0.830684	18.6663	0.747375	0.922997	2.83407	0.820387	0.955078	3.55806	0.860996
	Pingdingshan	0.7727	15.7894	0.703125	0.749069	23.1266	0.693963	0.86103	4.49105	0.770728	0.939387	5.14332	0.830832
	Puyang	0.628141	18.2066	0.617084	0.754266	23.686	0.694679	0.866845	4.95974	0.763465	0.916589	6.83189	0.802505
	Qingdao	0.76197	16.3082	0.694398	0.718047	26.5469	0.680002	0.849792	6.25799	0.759742	0.912585	7.09074	0.816537
	Qinhuangdao	0.769441	11.9978	0.699538	0.755016	20.6696	0.692879	0.866705	5.64891	0.763588	0.94783	5.78946	0.853213
	Rizhao	0.745652	16.2077	0.677651	0.759529	26.1848	0.693538	0.877547	5.46467	0.780459	0.942988	6.50809	0.843071
	Sanmenxia	0.747226	10.1662	0.688844	0.835888	15.6951	0.737158	0.910691	3.33823	0.813077	0.951673	4.51213	0.846116
	Shangqiu	0.726071	16.2236	0.668454	0.763385	23.6996	0.693542	0.885586	4.94757	0.782951	0.940123	4.71311	0.837109
	Shijiazhuang	0.671324	20.1865	0.65277	0.779482	27.5972	0.694465	0.855592	4.98647	0.753681	0.921027	8.53693	0.806498
	Shuozhou	0.722653	8.67571	0.688274	0.737166	18.423	0.688438	0.925042	3.16956	0.815997	0.975336	4.42879	0.892891
	Taian	0.654516	18.4814	0.632309	0.777425	25.2847	0.691997	0.881566	5.71676	0.781452	0.939127	7.92392	0.847939
	Taiyuan	0.687092	10.1499	0.644276	0.724883	19.1373	0.672682	0.857106	3.42694	0.744298	0.937765	9.37355	0.833855
	Tangshan	0.731668	14.2815	0.672927	0.778313	20.5352	0.705405	0.784995	5.20885	0.701235	0.908697	6.6562	0.807774
	Tianjin	0.751191	19.9459	0.687358	0.782385	28.9283	0.701134	0.886154	6.53362	0.777524	0.953139	7.42129	0.854434
	Weifang	0.654879	16.9505	0.624727	0.685536	28.9507	0.652366	0.867687	5.53117	0.763213	0.940566	8.35327	0.83516
	Weihai	0.750806	13.8577	0.67651	0.705014	21.2941	0.670589	0.824961	4.97168	0.757758	0.896331	3.90459	0.792493
	Xingtai	0.605412	20.4717	0.602982	0.700186	30.1872	0.66378	0.861387	4.95589	0.751251	0.92905	7.82208	0.82159
	Xinxiang	0.700142	15.4423	0.658599	0.748916	23.31	0.67318	0.862479	4.9167	0.743224	0.942553	5.76154	0.832153
	Xinyang	0.784307	13.8791	0.71403	0.754498	22.6581	0.717665	0.921738	3.30011	0.83062	0.9608	2.98677	0.872356
	Xinzhou	0.749525	7.00931	0.686679	0.776298	15.0642	0.691376	0.924855	2.5425	0.813369	0.971216	3.92351	0.884658
	Xuchang	0.763874	16.2813	0.683567	0.733287	29.3998	0.685486	0.867626	5.44307	0.761552	0.939048	5.75059	0.831735
	Yangquan	0.714177	10.5689	0.65967	0.68495	23.2902	0.658253	0.8464	4.58396	0.736717	0.921484	10.284	0.796274
	Yantai	0.732119	13.7552	0.677649	0.667198	24.8422	0.656374	0.841152	5.28003	0.74599	0.907615	5.18179	0.802574
	Yuncheng	0.742295	10.6782	0.671475	0.727866	23.3674	0.702039	0.885017	4.35642	0.789689	0.940979	7.78005	0.837469
	Zaozhuang	0.736849	17.8936	0.670686	0.767259	27.5465	0.695214	0.885732	5.36415	0.777007	0.918458	9.5673	0.809669
	Zhangjiakou	0.831197	10.4896	0.738103	0.818517	18.355	0.72798	0.934536	3.52581	0.841697	0.979016	3.55295	0.910775
	Zhengzhou	0.678291	15.3056	0.642005	0.723786	25.8019	0.667965	0.881353	4.8393	0.767933	0.950684	5.7939	0.85359
	Zhoukou	0.729065	17.0658	0.699272	0.758134	24.5394	0.702037	0.871148	4.68121	0.767068	0.943446	4.72158	0.850244
	Zhumadian	0.791901	14.7717	0.723463	0.756157	25.9512	0.699893	0.910672	3.65888	0.804606	0.917367	5.11407	0.834786
	Zibo	0.618145	14.8088	0.62756	0.65956	25.7389	0.630279	0.832006	5.66491	0.740025	0.905589	12.4073	0.799573
	Average	0.703296	14.9363	0.661921	0.745732	23.6783	0.685941	0.875787	4.7862	0.773844	0.938224	6.569	0.836298
