# Supplementary material for: Significant benefits of pollution alerts for cleaner air and better health
Source: PNAS Nexus. 2026 Mar 3;5(3):pgag054. doi: 10.1093/pnasnexus/pgag054 (PMC12988777; doi:10.1093/pnasnexus/pgag054)
Supplement: pgag054_Supplementary_Data [file pgag054_supplementary_data.zip › PNASNEXUS-PNASNEXUS-2025-00851RR-s07.xlsx]

## Sheet: Sheet1
	City	PM2.5			PM10			NO2			SO2
		Yellow	Orange	Red	Yellow	Orange	Red	Yellow	Orange	Red	Yellow	Orange	Red
	Anyang	-92.7824	-58.6906	-53.3776	-57.8696	-61.7729	-54.8967	-2.39063	-7.95332	-6.60263	4.00232	-0.570302	0.196973
	Baoding	-34.5876	-46.3683	-53.7619	-41.8455	-67.7092	-68.1783	-9.27692	-15.1794	-3.24244	-1.43416	-4.05242	-0.182222
	Beijing	-31.3289	-35.4025	NA	-42.6207	-39.4525	NA	-10.2026	-8.9781	NA	-2.99351	-1.84884	NA
	Binzhou	-31.581	-36.605	-41.3526	-44.8852	-51.8428	-40.0419	-8.1376	-11.0417	-11.7007	-5.18696	-4.97167	0.951177
	Cangzhou	-42.01	-47.9267	-41.8327	-61.4106	-60.2708	-67.1013	-12.9797	-11.187	-13.1264	-3.00054	-4.03001	-4.64896
	Changzhi	-30.1595	-27.4214	-54.233	-47.2553	-45.78	-65.0366	-4.82743	-4.02922	-6.10835	-2.65235	-1.93072	-1.59898
	Chengde	-27.5993	-21.3949	NA	-11.2095	-37.3193	NA	-4.70758	-8.30227	NA	-1.84205	-3.37102	NA
	Datong	-24.7373	-29.2447	-29.9476	-46.1083	-54.6123	-54.8754	-6.60529	-9.67303	-4.43817	-2.14762	-5.7981	-8.70615
	Dezhou	-62.4122	-41.2197	NA	-98.0678	-69.4755	NA	-10.1162	-11.7086	NA	-2.41475	-3.55943	NA
	Dongying	-55.5482	-34.452	-23.7478	-71.4343	-56.133	-49.1879	-12.5126	-14.5398	-11.9369	-2.37824	-3.09841	-1.98302
	Handan	-40.0684	-46.1866	-37.6276	-49.2779	-65.5638	-69.2107	-8.95567	-12.2613	-8.16819	-2.34569	-5.30633	-5.6548
	Hebi	-72.1381	-54.47	-57.1158	-50.169	-56.4276	-64.3311	-4.59243	-7.93588	-7.09426	0.0239855	-1.25242	-0.292448
	Hengshui	-64.2396	-55.3491	-46.8438	-58.1746	-73.2691	-84.6385	-11.1616	-12.998	-2.38996	-3.52007	-3.39987	-2.21189
	Heze	-58.6807	-51.7158	-44.4052	-77.2644	-58.9748	-58.2573	-6.7693	-6.80875	-5.58188	-0.600093	-2.45102	-2.03819
	Jiaozuo	-45.2868	-44.7131	-41.435	-27.6555	-56.9922	-61.9358	-4.57414	-5.78808	-5.62369	0.464789	-1.63527	-0.759944
	Jinan	-126.741	-43.7392	-32.0364	-131.067	-57.6094	-41.5066	-8.98366	-10.6703	-10.3438	-2.66437	-3.14239	-0.45123
	Jincheng	-27.9154	-25.3134	NA	-39.5781	-41.4594	NA	-1.72434	-2.81689	NA	-2.25822	-1.91012	NA
	Jining	-51.196	-46.8417	-58.0602	-50.173	-57.2619	-50.9121	-9.34813	-9.29499	-8.51707	-2.01865	-3.88541	-3.24359
	Jinzhong	-26.1274	-29.0447	-21.3524	-41.9039	-44.8192	-38.5004	-2.29636	-2.89318	4.50306	-1.98672	-3.0986	-5.37193
	Kaifeng	-51.8502	-47.1202	-46.9595	-68.7726	-58.9732	-70.2364	-10.4292	-7.66266	-7.24818	-2.18259	-0.93594	-1.0432
	Langfang	-58.8421	-57.6877	-48.2857	-80.0567	-77.2094	-85.6556	-19.4552	-15.4231	-2.53012	-6.31751	-4.44001	-0.418157
	Liaocheng	-54.2172	-53.419	-49.8149	-71.6309	-70.2669	-61.5872	-11.0645	-9.37164	-11.0287	-2.2515	-2.7508	-2.34897
	Linfen	-35.0673	-40.1523	-31.9886	-51.8899	-52.8484	-50.2205	-2.37786	-3.84964	2.7249	-4.08199	-5.29066	-0.899481
	Linyi	-38.9173	-36.3473	-26.2414	-82.3464	-55.0363	-57.4301	-10.2946	-9.61037	-8.97014	-2.2403	-2.3067	-1.41902
	Luohe	-34.7789	-60.2603	-67.7462	-48.1063	-65.4865	-71.1503	-4.85569	-8.68692	-8.02699	0.487233	-1.73057	-1.18143
	Luoyang	-37.2192	-34.5843	-34.0169	-33.7769	-34.8535	-32.335	-3.1729	-2.90925	-1.69381	-0.932952	-0.122382	-0.126032
	Lvliang	-17.3646	-23.8039	NA	-26.7406	-35.7785	NA	-0.436933	-2.69825	NA	-2.22447	-4.23414	NA
	Nanyang	-75.2022	-31.4966	-47.1728	-38.5658	-41.5836	-23.6711	4.78866	-4.50319	-1.09005	0.491082	-1.18766	-0.43395
	Pingdingshan	-60.2852	-36.045	-66.9774	-45.4263	-51.6888	-31.7568	-0.344942	-5.93121	-2.42368	0.579961	-1.37792	-0.522113
	Puyang	-75.8095	-48.6691	-43.6827	-63.7103	-62.3602	-54.748	0.0845289	-6.69895	-5.08985	1.76099	-1.1585	-0.0528034
	Qingdao	-26.116	-32.7302	NA	-43.2276	-55.5336	NA	-13.5187	-13.2066	NA	-2.47549	-2.24116	NA
	Qinhuangdao	-15.0314	-26.3722	NA	-31.2754	-42.7871	NA	-6.26058	-6.33837	NA	-2.11675	-2.08243	NA
	Rizhao	-37.0236	-30.792	-18.565	-51.3724	-51.3036	-42.0701	-9.06322	-8.95081	-6.84061	-2.99225	-2.11902	-0.872572
	Sanmenxia	-31.4017	-28.9243	-45.1164	-27.584	-39.4531	-31.5199	-4.73041	-3.53405	-5.12637	-0.861293	-1.63443	-0.015946
	Shangqiu	-40.2091	-44.8349	-54.9152	-49.8353	-60.6839	-65.1628	-8.74873	-7.00168	-9.65672	-1.34079	-1.7068	-1.29869
	Shijiazhuang	-43.4106	-50.5278	-77.4234	-44.7703	-77.0475	-72.0094	-9.33933	-13.0174	-21.7656	-1.3503	-3.38559	-5.44494
	Shuozhou	-24.4521	-25.2455	NA	-59.2567	-50.1187	NA	-4.04729	-4.01331	NA	-1.63849	-4.92497	NA
	Taian	-32.54	-37.7252	-7.79515	-45.665	-59.8266	-43.2437	-6.53219	-7.42021	-2.13672	-2.0995	-2.12967	0.173327
	Taiyuan	-32.2295	-32.2023	-32.4431	-54.7868	-56.6741	-50.9436	-4.66667	-6.39042	-3.09208	-3.16764	-5.07227	-7.08354
	Tangshan	-79.875	-44.5804	-32.8506	-78.0673	-58.4762	-49.0655	-16.5808	-11.7584	-1.97044	-5.35435	-4.70404	-4.34523
	Tianjin	-32.8391	-36.4687	NA	-49.6305	-43.4862	NA	-9.84397	-7.21013	NA	-3.06826	-2.57416	NA
	Weifang	-25.9011	-40.9942	-41.1575	-41.6658	-55.477	-54.615	-9.34501	-10.3266	-8.53105	-1.92079	-2.37387	-2.41418
	Weihai	-20.8825	-21.0073	NA	-35.7565	-40.6854	NA	-6.98846	-5.80402	NA	-2.89316	-0.774517	NA
	Xinxiang	-100.523	-54.3544	-64.0516	-36.6983	-58.9927	-70.5878	2.40988	-5.70546	-8.37386	1.72897	-0.873861	-1.20871
	Xinyang	-27.6558	-37.5193	-19.107	-31.2188	-50.6955	-36.6585	-9.2933	-5.40356	-3.96981	-1.24445	-0.987902	0.178103
	Xinzhou	-25.1453	-22.6662	NA	-39.2326	-40.9542	NA	-3.72425	-4.55831	NA	-3.55761	-3.53682	NA
	Xuchang	-58.7373	-51.135	-84.421	-55.8999	-53.8726	-71.5204	-2.15448	-4.29397	-2.59758	-1.01855	-1.4595	-1.5684
	Yangquan	-31.4455	-34.9874	-47.7712	-45.3372	-44.6461	-71.2314	-9.12084	-8.19517	0.159679	-4.55525	-3.52792	10.9774
	Yantai	-10.3939	-27.8098	NA	-31.1547	-38.8595	NA	-4.60163	-7.68875	NA	-1.39947	-2.05703	NA
	Yuncheng	-45.9268	-48.2953	-46.5467	-76.2247	-71.9067	-90.6842	-5.80162	-8.4973	-8.11999	-3.99097	-4.25453	-5.18121
	Zaozhuang	-9.27346	-43.2929	-58.722	-43.5361	-70.9191	-99.4079	-11.6304	-9.196	-8.17633	-2.12039	-3.37834	-1.37088
	Zhangjiakou	-37.4842	NA	NA	-31.8249	NA	NA	-7.5938	NA	NA	-4.30399	NA	NA
	Zhengzhou	-41.4244	-48.6586	-53.692	-61.3792	-56.7252	-51.2329	-7.21884	-7.05281	-4.37394	-1.79962	-1.49047	-1.42091
	Zhoukou	-26.7548	-46.8811	-61.9084	-36.0341	-55.9308	-61.1678	-7.53633	-5.65583	0.119163	-1.01205	-1.32017	-0.253058
	Zhumadian	-33.8642	-43.0128	NA	-42.5771	-59.4759	NA	-6.02188	-5.43471	NA	-1.71659	-1.17534	NA
	Zibo	-60.5979	-41.707	-50.649	-103.198	-52.5378	-50.3474	-17.2932	-9.95078	-7.10356	-10.2487	-4.3816	-2.69524
	Xingtai	NA	-45.3668	-52.5649	NA	-69.4252	-89.0003	NA	-12.2313	-9.327	NA	-4.63374	-3.61436
