# Supplementary material for: Significant benefits of pollution alerts for cleaner air and better health
Source: PNAS Nexus. 2026 Mar 3;5(3):pgag054. doi: 10.1093/pnasnexus/pgag054 (PMC12988777; doi:10.1093/pnasnexus/pgag054)
Supplement: pgag054_Supplementary_Data [file pgag054_supplementary_data.zip › PNASNEXUS-PNASNEXUS-2025-00851RR-s08.xlsx]

## Sheet: Sheet1
	City	PM2.5			PM10			NO2			SO2
		Yellow	Orange	Red	Yellow	Orange	Red	Yellow	Orange	Red	Yellow	Orange	Red
	Anyang	-91.5±7.5	-61.9±2.1	-59.0±4.7	-54.6±8.5	-67.9±2.6	-58.9±5.5	-1.9±1.5	-7.7±0.4	-5.8±0.9	3.9±0.7	0.2±0.2	1.2±0.5
	Baoding	-34.7±4.2	-47.0±1.4	-56.1±3.8	-39.3±5.2	-69.0±1.7	-74.4±5.5	-8.5±1.3	-14.8±0.4	-2.0±1.0	-2.6±0.6	-4.0±0.2	-0.0±0.4
	Beijing	-28.7±2.7	-32.5±3.4	NA	-41.9±4.6	-39.1±4.6	NA	-11.4±0.9	-8.3±0.9	NA	-3.0±0.2	-2.1±0.2	NA
	Binzhou	-32.2±3.9	-34.7±2.2	-43.5±4.9	-45.3±4.0	-51.4±2.5	-39.4±1.2	-8.3±1.2	-10.8±0.6	-9.1±2.2	-5.6±0.4	-4.8±0.3	-0.7±1.5
	Cangzhou	-45.5±4.3	-50.2±1.6	-42.5±4.0	-56.7±4.6	-60.4±1.8	-61.0±4.8	-12.9±0.9	-11.6±0.4	-13.9±1.7	-3.1±0.5	-3.9±0.2	-4.7±0.5
	Changzhi	-29.4±2.8	-27.8±1.0	-55.3±9.1	-45.5±2.7	-46.0±1.4	-68.7±11.3	-3.8±0.7	-3.9±0.4	-5.1±3.2	-2.4±0.3	-1.9±0.2	-0.7±0.7
	Chengde	-22.1±5.2	-18.4±5.1	NA	-15.4±13.4	-32.6±7.2	NA	-4.0±1.1	-8.4±0.8	NA	-2.1±0.4	-3.5±0.1	NA
	Datong	-27.7±3.8	-33.4±2.1	-30.6±3.2	-48.2±4.9	-54.5±2.8	-57.6±2.9	-6.9±1.0	-10.7±1.0	-2.8±2.5	-2.9±0.8	-6.8±0.8	-9.4±0.9
	Dezhou	-66.5±8.3	-41.3±2.2	NA	-98.2±9.8	-67.4±2.6	NA	-10.4±1.6	-11.0±0.5	NA	-2.2±0.8	-3.8±0.3	NA
	Dongying	-52.0±4.6	-35.5±2.8	-19.8±8.1	-72.3±2.8	-55.7±2.9	-52.9±5.9	-12.5±1.6	-13.6±0.7	-12.1±1.3	-2.2±0.5	-3.1±0.3	-1.9±0.9
	Handan	-43.3±3.8	-45.3±1.6	-37.8±4.1	-49.6±4.3	-68.8±2.3	-71.4±6.4	-8.2±1.2	-12.6±0.4	-9.1±1.1	-0.8±0.9	-5.8±0.2	-5.7±0.5
	Hebi	-80.2±8.7	-55.4±2.2	-58.2±5.2	-57.0±9.5	-57.7±2.6	-62.2±5.8	-5.9±1.4	-7.6±0.5	-5.4±1.2	1.1±0.8	-0.9±0.2	0.2±0.4
	Hengshui	-60.2±5.7	-56.4±1.9	-41.5±5.7	-47.2±9.3	-71.0±2.3	-74.6±6.4	-8.9±2.1	-13.3±0.5	-2.6±1.7	-2.8±0.9	-3.5±0.2	-2.4±0.9
	Heze	-61.0±12.3	-50.1±2.3	-44.3±5.3	-79.5±9.8	-55.1±2.3	-59.7±5.4	-5.8±2.7	-7.1±0.5	-6.6±1.2	0.3±0.8	-2.4±0.2	-2.5±0.5
	Jiaozuo	-48.5±5.7	-46.1±2.0	-40.6±4.5	-30.1±10.2	-52.6±2.4	-52.9±5.3	-1.8±1.8	-5.6±0.5	-5.0±1.0	-0.1±0.4	-1.0±0.2	-0.5±0.4
	Jinan	-122.5±15.4	-46.5±2.0	-35.6±7.7	-134.4±20.9	-57.3±2.6	-42.3±8.7	-10.8±2.8	-9.8±0.5	-9.5±1.0	-2.9±0.9	-3.3±0.3	-0.4±0.7
	Jincheng	-29.9±1.9	-25.0±1.1	NA	-38.8±3.0	-41.5±1.6	NA	-1.4±0.7	-2.8±0.3	NA	-1.4±0.5	-1.6±0.2	NA
	Jining	-52.9±4.5	-47.6±1.8	-59.2±3.4	-52.6±4.0	-54.9±1.9	-57.5±5.2	-8.6±1.1	-8.8±0.5	-9.0±1.0	-2.1±0.3	-3.7±0.2	-3.4±0.6
	Jinzhong	-28.8±1.7	-30.3±1.5	-16.0±6.0	-42.0±2.5	-46.4±2.1	-37.7±8.2	-2.5±0.6	-2.8±0.5	4.8±1.6	-2.0±0.5	-3.5±0.3	-5.4±1.3
	Kaifeng	-54.6±6.5	-49.0±2.1	-53.6±4.7	-73.0±7.9	-62.2±2.6	-74.9±6.2	-9.9±0.8	-7.4±0.5	-7.0±1.1	-0.9±0.6	-0.5±0.2	0.0±0.4
	Langfang	-61.0±5.1	-59.3±1.9	-46.1±6.3	-83.0±5.2	-75.0±2.2	-72.3±8.8	-20.5±1.5	-15.1±0.5	0.5±1.6	-6.5±0.7	-4.6±0.2	-0.1±0.6
	Liaocheng	-59.7±6.9	-54.2±2.3	-50.2±5.2	-68.7±7.1	-66.0±2.6	-70.5±5.7	-11.4±1.6	-8.9±0.6	-11.0±0.9	-1.5±0.7	-2.6±0.2	-2.3±0.5
	Linfen	-36.0±2.0	-40.7±1.1	-36.2±5.3	-53.4±3.3	-56.0±1.6	-51.3±7.7	-2.6±0.6	-3.6±0.3	2.7±1.0	-4.6±0.4	-5.4±0.2	-1.2±1.0
	Linyi	-39.6±6.1	-38.8±2.4	-36.3±8.0	-79.5±6.0	-54.9±2.8	-54.8±8.0	-8.6±1.9	-9.7±0.5	-8.0±1.1	-2.2±0.3	-2.3±0.2	-1.2±0.6
	Luohe	-40.6±7.7	-63.4±2.9	-69.2±8.6	-47.3±5.8	-63.3±2.5	-63.2±8.5	-4.8±1.5	-7.9±0.5	-8.2±1.3	-0.6±0.7	-1.7±0.2	-1.3±0.4
	Luoyang	-37.6±2.7	-34.5±1.4	-33.1±3.3	-36.8±2.9	-33.3±1.8	-29.1±3.7	-3.1±0.6	-3.1±0.4	-0.9±0.7	-0.8±0.2	0.2±0.1	0.1±0.2
	Lvliang	-17.1±1.9	-23.0±0.9	NA	-28.2±3.1	-34.1±1.3	NA	-0.5±0.7	-2.5±0.3	NA	-1.4±0.8	-4.4±0.2	NA
	Nanyang	-71.0±5.3	-34.3±1.9	-44.7±9.6	-36.0±9.2	-41.4±1.9	-25.3±8.8	4.4±1.5	-3.9±0.4	-0.3±1.2	0.2±0.3	-1.1±0.1	-0.4±0.3
	Pingdingshan	-60.3±7.1	-40.7±2.4	-55.7±11.5	-43.2±6.7	-48.4±2.3	-18.9±12.7	1.0±1.6	-5.5±0.5	-1.9±1.5	0.4±0.4	-1.3±0.1	0.1±0.5
	Puyang	-86.0±10.1	-49.4±2.4	-50.9±3.2	-67.6±13.8	-60.5±3.0	-53.2±3.2	-1.3±1.9	-5.4±0.6	-4.2±0.9	0.9±0.6	-0.6±0.2	-0.1±0.3
	Qingdao	-29.0±3.7	-32.1±5.7	NA	-47.7±4.2	-51.2±7.0	NA	-13.0±1.1	-12.7±1.2	NA	-2.5±0.4	-1.8±0.5	NA
	Qinhuangdao	-16.5±5.4	-27.4±1.3	NA	-25.3±7.0	-41.3±1.6	NA	-5.7±1.7	-6.7±0.4	NA	-2.1±0.4	-1.9±0.2	NA
	Rizhao	-37.1±3.2	-34.3±3.0	-23.9±7.2	-56.5±3.9	-52.0±3.5	-42.3±6.1	-9.3±0.8	-9.1±0.8	-6.6±1.3	-2.9±0.3	-2.0±0.4	-0.0±0.5
	Sanmenxia	-29.1±2.3	-28.5±1.3	-44.0±4.2	-30.4±2.5	-35.5±1.6	-34.7±4.6	-5.7±0.9	-3.2±0.3	-4.0±1.2	-0.4±0.4	-1.6±0.1	0.4±0.6
	Shangqiu	-44.7±5.6	-45.9±2.3	-40.0±10.8	-46.3±5.9	-58.9±2.5	-65.2±7.8	-7.1±1.1	-6.8±0.5	-6.3±3.2	-1.3±0.3	-2.0±0.2	-2.0±0.7
	Shijiazhuang	-39.3±6.0	-55.1±1.7	-77.1±7.7	-43.5±8.5	-78.0±2.0	-81.0±6.2	-9.3±1.1	-13.1±0.4	-19.1±1.5	-1.3±0.5	-3.6±0.2	-5.4±0.4
	Shuozhou	-24.5±2.4	-27.3±1.2	NA	-61.8±6.2	-49.5±1.8	NA	-4.1±0.8	-4.1±0.4	NA	-2.3±0.7	-4.8±0.3	NA
	Taian	-32.5±3.8	-37.3±2.6	-7.5±4.3	-50.0±4.6	-57.7±3.0	-43.0±2.8	-6.9±0.7	-7.8±0.5	-2.9±1.1	-1.8±0.4	-2.1±0.2	0.7±0.6
	Taiyuan	-33.2±1.4	-32.0±1.4	-27.5±4.2	-59.8±3.0	-57.2±1.9	-46.5±6.2	-5.3±0.6	-6.2±0.5	-2.7±1.3	-3.4±0.4	-5.8±0.3	-6.7±0.7
	Tangshan	-58.3±15.8	-48.5±1.3	-34.3±2.2	-62.4±19.3	-60.3±1.6	-48.6±5.5	-16.7±2.1	-12.0±0.4	-1.5±1.3	-7.5±1.4	-4.6±0.2	-4.1±0.7
	Tianjin	-32.9±2.9	-35.6±3.7	NA	-42.0±3.9	-42.5±4.7	NA	-10.4±0.9	-6.5±1.3	NA	-3.0±0.2	-2.6±0.3	NA
	Weifang	-30.7±6.7	-40.7±2.9	-42.7±7.8	-40.6±6.9	-53.3±3.2	-49.2±5.9	-8.5±0.9	-11.2±0.7	-9.0±1.0	-2.1±0.4	-2.4±0.3	-1.2±0.9
	Weihai	-23.1±2.8	-21.5±5.8	NA	-37.6±4.7	-46.3±8.5	NA	-7.9±0.9	-2.7±1.5	NA	-2.4±0.4	-0.7±0.4	NA
	Xinxiang	-103.1±10.0	-55.6±2.4	-66.7±3.8	-24.7±12.1	-59.0±2.5	-61.5±4.3	5.8±2.4	-5.8±0.5	-7.5±0.7	1.4±0.5	-0.5±0.2	-0.7±0.3
	Xinyang	-26.5±4.4	-38.7±2.1	-27.6±10.0	-29.7±4.4	-50.4±2.6	-46.3±10.4	-9.3±1.1	-5.3±0.5	-3.3±2.4	-1.1±0.4	-0.8±0.1	0.2±0.5
	Xinzhou	-24.8±1.2	-22.4±0.8	NA	-36.9±2.6	-42.1±1.2	NA	-3.6±0.5	-4.3±0.3	NA	-3.6±0.2	-3.6±0.2	NA
	Xuchang	-66.1±7.0	-55.7±2.9	-79.2±6.5	-50.7±6.8	-54.9±2.6	-64.9±6.0	-1.0±1.4	-4.8±0.6	-3.7±1.4	-0.6±0.4	-1.5±0.2	-1.4±0.4
	Yangquan	-35.5±3.6	-38.0±1.3	-52.8±11.6	-47.5±4.2	-46.0±1.6	-72.7±21.4	-9.7±1.1	-8.5±0.4	-5.8±3.4	-4.6±0.8	-3.1±0.3	9.1±1.9
	Yantai	-9.7±4.0	-25.4±2.3	NA	-25.0±5.5	-36.3±3.1	NA	-4.3±1.3	-7.7±0.6	NA	-1.2±0.6	-2.1±0.2	NA
	Yuncheng	-49.7±2.6	-48.6±1.8	-49.9±6.8	-79.9±3.6	-76.2±2.3	-87.7±7.6	-5.7±0.6	-8.2±0.4	-6.6±1.4	-4.2±0.3	-4.3±0.2	-5.0±0.7
	Zaozhuang	-9.4±9.1	-43.0±2.4	-51.6±5.9	-40.4±8.6	-68.4±2.8	-88.0±8.4	-11.0±1.6	-9.5±0.6	-8.0±1.8	-2.8±0.6	-3.5±0.2	-1.8±1.0
	Zhangjiakou	-40.7±9.5	NA	NA	-33.7±17.2	NA	NA	-7.5±0.6	NA	NA	-3.9±0.4	NA	NA
	Zhengzhou	-43.1±2.9	-51.1±2.3	-54.9±6.4	-59.5±4.5	-57.1±2.5	-55.3±6.6	-7.0±0.6	-6.8±0.5	-4.6±0.9	-1.9±0.2	-1.4±0.2	-1.0±0.3
	Zhoukou	-32.8±7.2	-47.8±3.3	-65.0±8.1	-37.2±6.4	-51.7±2.6	-60.2±6.7	-5.6±1.0	-5.6±0.5	-1.3±1.6	-0.8±0.3	-1.4±0.2	-0.1±0.3
	Zhumadian	-28.3±7.5	-44.1±2.1	NA	-47.5±7.3	-57.3±2.2	NA	-4.5±1.2	-5.1±0.4	NA	-1.1±0.4	-0.9±0.1	NA
	Zibo	-61.8±4.9	-39.2±1.8	-46.0±5.6	-102.7±5.4	-49.4±2.2	-53.4±5.2	-16.4±1.7	-9.3±0.4	-8.4±1.2	-11.1±1.5	-4.8±0.2	-3.0±0.8
	Xingtai	NA	-48.8±1.7	-53.3±3.0	NA	-68.9±2.4	-93.2±6.0	NA	-12.2±0.4	-9.5±1.2	NA	-4.8±0.2	-3.9±0.5
