# Supplementary material for: Significant benefits of pollution alerts for cleaner air and better health
Source: PNAS Nexus. 2026 Mar 3;5(3):pgag054. doi: 10.1093/pnasnexus/pgag054 (PMC12988777; doi:10.1093/pnasnexus/pgag054)
Supplement: pgag054_Supplementary_Data [file pgag054_supplementary_data.zip › PNASNEXUS-PNASNEXUS-2025-00851RR-s09.xlsx]

## Sheet: Sheet1
	City	PM2.5			PM10			NO2			SO2
		r	RMSE	IOA	r	RMSE	IOA	r	RMSE	IOA	r	RMSE	IOA
	Anyang	0.732276	29.0585	0.672275	0.560012	66.9504	0.635915	0.834642	9.28184	0.737948	0.849517	6.30818	0.735982
	Baoding	0.806864	29.3199	0.701815	0.757884	40.1704	0.674516	0.865436	10.3704	0.759737	0.832136	8.60844	0.774832
	Beijing	0.702169	23.9102	0.652577	0.479676	56.5299	0.637707	0.896948	8.08941	0.792635	0.74517	2.442	0.713696
	Binzhou	0.713696	22.0187	0.654492	0.661921	43.8295	0.673345	0.854656	9.33732	0.753028	0.812169	7.18213	0.723622
	Cangzhou	0.755749	20.4905	0.68421	0.653906	42.6455	0.668155	0.825823	8.8288	0.740821	0.880076	6.79232	0.809952
	Changzhi	0.707175	17.4346	0.654461	0.668617	34.5092	0.663449	0.839129	6.98646	0.735814	0.927917	8.37423	0.80706
	Chengde	0.634998	14.4802	0.637981	0.639069	34.0429	0.661232	0.859479	6.53396	0.754419	0.831573	4.01963	0.746611
	Datong	0.571447	19.7398	0.642948	0.542827	53.5976	0.616708	0.822672	6.82681	0.72541	0.838537	10.2851	0.743823
	Dezhou	0.747497	20.9543	0.670598	0.688346	46.8925	0.674265	0.881054	7.33843	0.78556	0.852226	4.85145	0.741385
	Dongying	0.722568	24.0069	0.664128	0.699584	40.5088	0.68731	0.857371	9.37848	0.765615	0.890005	6.8734	0.786261
	Handan	0.807907	27.223	0.700525	0.692868	57.5973	0.683988	0.873969	9.19127	0.768742	0.832113	10.0803	0.74264
	Hebi	0.736842	23.1421	0.664769	0.684991	49.3092	0.645009	0.827761	9.17663	0.730389	0.859478	5.39169	0.760156
	Hengshui	0.62167	25.6531	0.621595	0.656935	45.8564	0.669915	0.855791	7.86242	0.751566	0.806951	4.46058	0.681708
	Heze	0.742332	23.0202	0.670252	0.589418	58.4214	0.643537	0.858154	7.1897	0.761829	0.850562	4.47604	0.743662
	Jiaozuo	0.737414	22.97	0.682838	0.690844	44.7773	0.670855	0.859215	7.59581	0.746562	0.867285	4.55177	0.76242
	Jinan	0.7407	21.6548	0.643792	0.721811	37.7708	0.657876	0.829821	9.24246	0.730369	0.896895	4.11204	0.78367
	Jincheng	0.659991	20.6201	0.635933	0.532429	55.3934	0.638584	0.807248	9.01371	0.716427	0.871684	10.0487	0.804257
	Jining	0.734857	21.1446	0.660506	0.548139	52.1881	0.656588	0.871737	7.60337	0.763176	0.868902	4.43742	0.770229
	Jinzhong	0.69508	20.0926	0.653803	0.583384	70.3201	0.654354	0.834297	8.35224	0.742645	0.935639	14.5121	0.829215
	Kaifeng	0.765234	27.1889	0.697654	0.643114	45.5756	0.64962	0.841561	8.55862	0.744614	0.853979	4.38903	0.76236
	Langfang	0.726085	20.543	0.676071	0.543846	53.5113	0.657612	0.877833	8.53441	0.761686	0.8345	4.68983	0.709126
	Liaocheng	0.674998	24.4411	0.664295	0.579631	53.0951	0.649774	0.82726	8.55661	0.729022	0.735815	5.36602	0.673695
	Linfen	0.793558	24.478	0.687481	0.599922	68.4227	0.676394	0.798835	8.40708	0.698071	0.946323	19.0446	0.830388
	Linyi	0.793059	25.3069	0.722243	0.729208	43.7795	0.68514	0.889099	7.8925	0.782523	0.825431	6.61375	0.739915
	Luohe	0.788173	28.9861	0.710557	0.727078	48.5847	0.689344	0.881196	7.24688	0.771674	0.735362	3.43404	0.702193
	Luoyang	0.758656	22.7838	0.710533	0.619809	52.6033	0.63022	0.834848	8.63722	0.730792	0.880069	4.23947	0.794353
	Lvliang	0.777632	16.8742	0.720662	0.63228	45.179	0.62391	0.733383	7.57874	0.663946	0.926001	13.4017	0.858057
	Nanyang	0.738501	24.4209	0.696438	0.688173	42.7329	0.677801	0.873081	7.22251	0.770409	0.859824	2.53534	0.76164
	Pingdingshan	0.801248	23.6877	0.713023	0.569375	57.1754	0.643438	0.816879	8.52317	0.719271	0.869093	5.02152	0.766693
	Puyang	0.731935	25.4722	0.679057	0.623152	61.9209	0.659535	0.848189	7.8444	0.75019	0.846235	3.99046	0.742217
	Qingdao	0.759683	19.1934	0.684137	0.698623	32.588	0.656935	0.863295	8.92589	0.762618	0.873434	2.92854	0.776998
	Qinhuangdao	0.719605	17.0103	0.660082	0.70842	31.7012	0.673882	0.845069	8.97743	0.735629	0.831686	6.26459	0.745932
	Rizhao	0.748476	21.3372	0.681378	0.655805	44.8122	0.676518	0.810588	9.94169	0.732757	0.830653	3.30572	0.734421
	Sanmenxia	0.651518	26.6794	0.666313	0.514445	60.2988	0.629353	0.825308	8.05529	0.732805	0.895945	3.73988	0.789568
	Shangqiu	0.794315	23.17	0.721674	0.755663	35.7691	0.689373	0.823821	8.23587	0.731696	0.796206	2.80644	0.704075
	Shijiazhuang	0.736897	29.6369	0.663341	0.771433	42.078	0.67139	0.84303	10.565	0.72683	0.935673	6.15092	0.821357
	Shuozhou	0.747674	19.0724	0.685589	0.396305	105.955	0.640889	0.772794	8.38856	0.680018	0.88788	12.1586	0.791797
	Taian	0.750635	22.0972	0.680354	0.696248	42.552	0.652911	0.863018	7.60983	0.762543	0.837884	5.01503	0.726414
	Taiyuan	0.708418	23.6919	0.667068	0.704712	46.252	0.668166	0.81916	9.59215	0.729195	0.886356	13.4593	0.783206
	Tangshan	0.724731	22.3004	0.668366	0.692044	47.454	0.687868	0.850512	9.81405	0.744983	0.847758	10.107	0.780365
	Tianjin	0.687268	24.6948	0.651522	0.624984	41.1553	0.660311	0.882433	8.85373	0.776043	0.822393	3.68828	0.71695
	Weifang	0.712282	25.7423	0.663792	0.744849	38.8978	0.683689	0.861138	8.14426	0.756222	0.869019	5.03441	0.769061
	Weihai	0.653928	14.3201	0.632927	0.598553	27.3184	0.64159	0.835973	5.05061	0.729415	0.803031	2.45773	0.743644
	Xingtai	0.742239	33.9226	0.695515	0.666679	58.2788	0.677096	0.856211	9.96644	0.73632	0.896932	8.3517	0.799449
	Xinxiang	0.714265	23.1681	0.667928	0.670064	43.0267	0.668221	0.844318	9.20046	0.744053	0.880395	5.10383	0.78411
	Xinyang	0.73159	25.4371	0.699658	0.7187	35.1467	0.68102	0.881859	5.85644	0.791381	0.842942	2.07884	0.749363
	Xinzhou	0.748282	22.262	0.681174	0.665047	40.2697	0.641588	0.829931	8.78396	0.741064	0.899664	11.3044	0.789276
	Xuchang	0.765574	25.1722	0.690501	0.718113	41.5485	0.686247	0.84307	8.5733	0.742533	0.852016	4.65118	0.758593
	Yangquan	0.642162	19.7245	0.63793	0.684351	41.3755	0.674863	0.818436	8.4108	0.711263	0.864711	12.0788	0.760881
	Yantai	0.732295	15.9233	0.676531	0.636351	34.4246	0.649375	0.885725	6.36665	0.778419	0.86405	3.22497	0.754528
	Yuncheng	0.7909	22.3773	0.704106	0.633983	62.1639	0.690342	0.87203	8.07804	0.76249	0.921171	9.96699	0.832704
	Zaozhuang	0.782029	22.9721	0.703849	0.76819	36.4473	0.692696	0.87754	6.53653	0.770311	0.83042	5.23086	0.731554
	Zhangjiakou	0.525718	19.1491	0.640863	0.372359	97.4435	0.635374	0.84877	5.42338	0.748127	0.889991	3.15475	0.79602
	Zhengzhou	0.716918	23.6639	0.670558	0.690702	42.2303	0.657266	0.856186	9.99751	0.747312	0.909662	3.30245	0.802385
	Zhoukou	0.760979	26.7625	0.70813	0.695772	47.0087	0.689624	0.867722	6.34991	0.762777	0.847691	3.02098	0.757445
	Zhumadian	0.798494	20.5238	0.721359	0.701723	35.4593	0.656039	0.843085	7.38824	0.744803	0.873268	2.89827	0.764181
	Zibo	0.642441	22.2703	0.622096	0.639378	36.6656	0.650964	0.81847	9.07455	0.718242	0.893191	6.71067	0.79653
	Average	0.726485	22.8665	0.675338	0.646171	48.2844	0.6621	0.84591	8.23442	0.745346	0.858693	6.29348	x
