# Supplementary material for: Significant benefits of pollution alerts for cleaner air and better health
Source: PNAS Nexus. 2026 Mar 3;5(3):pgag054. doi: 10.1093/pnasnexus/pgag054 (PMC12988777; doi:10.1093/pnasnexus/pgag054)
Supplement: pgag054_Supplementary_Data [file pgag054_supplementary_data.zip › PNASNEXUS-PNASNEXUS-2025-00851RR-s10.xlsx]

## Sheet: Sheet1
	City	PM2.5			PM10			NO2			SO2
		Yellow	Orange	Red	Yellow	Orange	Red	Yellow	Orange	Red	Yellow	Orange	Red
	Anyang	-74.2711	-34.9498	2.29493	0.0659895	-53.1132	-61.3154	-1.04149	-9.38723	-56.1555	-44.3437	0.892069	-5.38173
	Baoding	-35.2923	-59.7551	-3.96053	-14.3241	-46.938	-93.3327	-4.22854	-19.439	-50.0773	-95.766	-1.74371	-10.1082
	Beijing	-22.6598	-49.4531	-1.1541	-10.7092	-37.9801	-39.3297	-0.621808	-8.90252	NA	NA	NA	NA
	Binzhou	-37.0071	-47.1857	-8.20698	-8.97094	-35.6237	-50.6979	-6.07123	-11.6932	-11.9058	-44.641	1.14195	-8.33281
	Cangzhou	-41.3248	-57.7113	-5.30411	-16.2823	-43.1186	-58.6707	-5.31862	-13.4262	-37.1822	-59.9206	-5.60082	-17.447
	Changzhi	-33.7694	-60.3706	-1.80615	-2.83967	-29.9882	-47.3657	-1.05129	-4.15447	-34.5877	-68.2864	1.58787	-6.63787
	Chengde	-43.833	-18.0486	-3.76217	-6.26432	-42.2726	-51.3041	-1.91742	-15.4823	NA	NA	NA	NA
	Datong	-28.3403	-39.0445	-8.12129	-3.88137	-29.8101	-56.4124	-7.71032	-6.2374	-20.3936	-17.0678	-16.5039	8.33573
	Dezhou	-61.8454	-79.9259	-2.25505	-1.3376	-42.7472	-60.945	-4.36622	-9.71085	NA	NA	NA	NA
	Dongying	-48.3575	-56.341	-2.20351	-9.48014	-34.942	-56.8594	-4.05999	-12.9057	-26.8784	-37.2016	-2.16809	-15.456
	Handan	-57.0543	-73.175	-5.38306	-11.8843	-43.1402	-64.0706	-6.95674	-12.4875	-37.7267	-78.2624	-8.15494	-11.9202
	Hebi	-62.679	-61.2622	0.507448	-4.52329	-55.3082	-63.8269	-1.95785	-7.53299	-62.1067	-72.3839	0.181822	-12.2547
	Hengshui	-78.994	-56.8049	-3.70453	-11.8023	-54.3935	-68.2127	-3.52308	-13.8662	-42.289	-57.1854	-0.319503	-6.05166
	Heze	-75.7334	-91.2417	-2.09112	1.04685	-47.463	-64.4329	-4.12808	-8.33285	-50.8794	-63.2544	-4.3011	-7.29297
	Jiaozuo	-54.0565	-35.6371	-0.582276	0.837707	-48.3188	-52.776	-1.8722	-3.37971	-43.4133	-51.4502	-2.20324	-2.40956
	Jinan	-102.369	-124.73	-2.60829	-16.1683	-41.7218	-61.4184	-4.16058	-10.8081	-25.2647	-37.4709	-0.362403	-12.254
	Jincheng	-29.5905	-60.2433	-0.0848521	-4.3054	-21.9139	-50.3379	1.96147	-3.39747	NA	NA	NA	NA
	Jining	-41.1888	-48.1376	-1.0397	-8.06608	-47.2291	-57.1693	-4.87471	-8.2829	-50.4121	-61.9256	-5.17072	-10.2507
	Jinzhong	-33.7063	-45.9988	-1.37408	-5.8548	-28.0729	-47.8516	-2.51423	-4.67264	-28.558	-43.8864	2.97513	-0.0232089
	Kaifeng	-49.2535	-68.5257	-2.14561	-3.34527	-47.4709	-68.8565	-1.23656	-7.22179	-55.6973	-71.7772	-1.34987	-4.32606
	Langfang	-47.7126	-84.4983	-3.20128	-16.3268	-45.5394	-68.4384	-3.64184	-14.8548	-53.3859	-52.3678	-1.96403	-1.70555
	Liaocheng	-58.717	-82.6049	-2.49788	-9.21503	-50.9289	-71.6553	-4.64356	-11.06	-46.1676	-77.3975	-4.47997	-8.77972
	Linfen	-37.358	-46.1645	-5.59462	-5.64321	-49.4541	-60.164	-3.64447	-8.86585	-31.5524	-19.7045	14.1092	-3.64128
	Linyi	-51.6952	-90.1155	-2.4334	-5.07359	-45.71	-76.5343	-2.45025	-11.6303	-36.6224	-80.0814	3.32911	-10.1947
	Luohe	-36.1387	-43.0729	1.27653	-5.62523	-59.0805	-69.2715	-1.92994	-7.7393	-75.5028	-76.5662	-1.24681	-4.24342
	Luoyang	-44.1321	-36.2524	-0.148495	1.80947	-34.3579	-34.6437	-0.784321	-2.63016	-41.8791	-38.2276	0.50532	0.26875
	Lvliang	-17.6514	-43.1315	-6.35276	-2.42772	-22.323	-54.4526	-3.78687	-2.59459	NA	NA	NA	NA
	Nanyang	-83.4874	-56.899	-1.46676	4.37303	-36.0408	-50.069	-1.26829	-6.55688	-55.7892	-40.6017	-0.822155	-0.611001
	Pingdingshan	-45.0844	-63.4041	-0.334318	-0.0957808	-45.0299	-65.3382	-2.73228	-4.97114	-61.6558	-48.2186	-1.91307	-3.43417
	Puyang	-50.1491	-47.1573	-0.760222	2.77193	-50.7278	-60.0287	-2.10485	-7.77921	-68.6733	-60.6101	-1.84304	-5.93593
	Qingdao	-29.369	-53.1038	-2.13565	-14.8354	-31.9849	-36.4082	-1.40369	-17.4486	NA	NA	NA	NA
	Qinhuangdao	-24.9806	-46.4751	-1.84843	-5.17072	-26.5536	-41.9697	-2.69721	-7.51247	NA	NA	NA	NA
	Rizhao	-31.5275	-53.0594	-2.25447	-6.99131	-20.3184	-47.5572	-2.30321	-6.32535	-7.48461	-23.1815	-2.18493	-2.75139
	Sanmenxia	-32.4062	-38.6407	0.240364	-5.12951	-35.2805	-49.3795	-1.41272	-3.62722	-58.7797	-32.7298	-0.0461908	-2.27294
	Shangqiu	-42.1361	-56.7646	-0.246269	-11.3103	-47.5318	-59.4224	-2.40102	-9.28352	-57.985	-75.3542	-3.46936	-13.3211
	Shijiazhuang	-39.9411	-64.024	-1.79507	-13.107	-59.626	-84.6405	-3.53564	-15.5683	-75.8762	-120.721	-8.87422	-25.5327
	Shuozhou	-28.5424	-91.9914	-3.37238	-3.41562	-37.599	-89.754	-9.37635	-6.07722	NA	NA	NA	NA
	Taian	-29.2795	-60.9705	-1.98934	-6.6744	-36.709	-64.878	-2.43292	-7.64885	-24.9421	-80.0682	2.65362	-5.67358
	Taiyuan	-54.7962	-76.6672	-4.92965	-8.81427	-54.4237	-78.5109	-7.664	-9.83698	-43.3818	-50.9627	-8.86955	0.195777
	Tangshan	-79.2067	-75.6628	-15.8373	-18.948	-50.5187	-78.7507	-6.12813	-16.0139	-35.5367	-73.2545	-4.82797	0.532861
	Tianjin	-25.086	-42.6008	-2.66173	-10.4266	-32.2355	-44.2313	-1.7748	-8.07031	NA	NA	NA	NA
	Weifang	-23.9213	-41.0172	-3.61139	-11.8432	-37.0081	-64.6527	-2.75809	-10.7909	-47.5739	-64.3977	0.259184	-10.311
	Weihai	-17.2895	-26.7703	-1.34744	-3.69416	-21.5028	-41.7287	-1.34744	-3.6763	NA	NA	NA	NA
	Xinxiang	-83.1991	-23.7224	6.89993	10.1729	-58.8061	-68.8487	-0.326489	-4.86853	-70.6853	-74.5446	-0.33204	-9.33287
	Xinyang	-46.2851	-33.0389	-1.64178	-5.62002	-43.6101	-53.4653	-1.19643	-6.83093	-51.6846	-53.7055	0.146707	-9.70178
	Xinzhou	-25.9881	-42.742	-3.30614	-8.19263	-26.8843	-42.1795	-2.24999	-6.92211	NA	NA	NA	NA
	Xuchang	-74.9632	-51.0432	-0.207596	-5.03147	-49.6868	-58.8913	-2.40811	-7.98137	-71.4945	-58.4814	-1.85249	-6.51508
	Yangquan	-46.4942	-48.7017	-5.4245	-14.9846	-41.653	-54.5502	-4.27962	-11.0447	-45.8257	-73.3057	21.9034	3.49782
	Yantai	-5.88377	-22.3343	-1.2674	-1.19742	-20.7221	-43.6326	-1.76018	-5.21376	NA	NA	NA	NA
	Yuncheng	-52.8328	-70.547	-2.97579	-6.77074	-56.629	-78.4868	-4.11369	-8.73121	-70.7885	-96.7586	-7.79902	-14.4861
	Zaozhuang	-8.98876	-42.7558	-5.3124	-5.25848	-41.3417	-74.3819	-4.72136	-11.3926	-42.8824	-91.0564	-3.91527	-16.3729
	Zhangjiakou	-36.5156	-4.0777	-0.915117	-10.7908	NA	NA	NA	NA	NA	NA	NA	NA
	Zhengzhou	-43.2775	-50.0588	-1.8741	-5.86716	-45.5347	-54.7043	-1.86865	-6.096	-52.1318	-40.3011	-1.42935	-0.141566
	Zhoukou	-34.8905	-32.0518	-0.795606	-8.92157	-44.8725	-48.8066	-1.71461	-6.29007	-70.2266	-63.4674	-0.696501	-9.60851
	Zhumadian	-28.8981	-36.983	-0.26798	-6.85989	-37.4122	-58.4716	-1.54189	-4.87826	NA	NA	NA	NA
	Zibo	-56.5846	-90.4129	-9.18233	-19.1475	-43.524	-62.3743	-6.21541	-11.7221	-39.0181	-66.5429	-4.7522	-12.3427
	Xingtai	NA	NA	NA	NA	-54.9083	-74.5941	-5.10341	-10.7071	-67.9525	-99.1372	-5.97792	-12.978
