# Supplementary material for: Significant benefits of pollution alerts for cleaner air and better health
Source: PNAS Nexus. 2026 Mar 3;5(3):pgag054. doi: 10.1093/pnasnexus/pgag054 (PMC12988777; doi:10.1093/pnasnexus/pgag054)
Supplement: pgag054_Supplementary_Data [file pgag054_supplementary_data.zip › PNASNEXUS-PNASNEXUS-2025-00851RR-s11.xlsx]

## Sheet: Sheet1
	City	PM2.5			PM10			NO2			SO2
		Yellow	Orange	Red	Yellow	Orange	Red	Yellow	Orange	Red	Yellow	Orange	Red
	Anyang	-74.6±8.6	-56.7±2.7	-57.5±5.3	-36.7±8.4	-57.7±3.2	-42.1±6.2	2.0±2.1	-8.7±0.6	-4.6±1.2	3.5±1.4	-0.7±0.3	0.9±0.6
	Baoding	-36.9±6.3	-50.3±2.3	-51.2±4.3	-65.7±9.4	-92.9±3.0	-102.5±7.2	-11.9±2.5	-18.3±0.7	-10.3±2.2	-3.3±0.9	-4.4±0.2	-0.6±0.8
	Beijing	-18.7±4.4	-29.5±6.7	NA	-43.0±5.5	-37.0±5.1	NA	-11.5±1.0	-9.1±1.9	NA	-1.3±0.2	-0.6±0.3	NA
	Binzhou	-34.0±4.3	-34.5±2.4	-14.1±2.8	-48.9±5.2	-51.8±3.3	-40.7±4.9	-9.4±1.7	-12.1±0.8	-9.3±4.2	-8.6±0.9	-6.3±0.5	0.8±5.8
	Cangzhou	-40.2±5.1	-46.8±1.9	-45.9±4.7	-52.1±6.3	-57.6±2.4	-51.7±6.3	-16.2±1.4	-13.1±0.5	-16.7±2.0	-4.2±1.1	-5.0±0.2	-5.6±0.6
	Changzhi	-31.1±3.0	-27.1±1.5	-33.9±12.6	-57.4±4.7	-47.7±1.9	-57.0±15.3	-4.0±0.9	-3.6±0.6	-2.2±3.0	-2.5±0.9	-0.8±0.4	-0.5±2.1
	Chengde	-34.1±8.0	-35.6±7.5	NA	-31.4±12.2	-46.1±8.1	NA	-6.0±3.7	-14.6±2.9	NA	-3.9±1.1	-1.9±0.5	NA
	Datong	-34.0±4.6	-37.0±4.3	-18.7±5.8	-47.9±7.2	-52.0±5.9	-15.4±11.0	-3.8±1.7	-6.1±2.0	9.1±3.0	-6.5±3.6	-7.8±1.6	-10.0±5.0
	Dezhou	-66.6±12.9	-42.6±2.9	NA	-99.2±14.4	-57.0±3.5	NA	-4.6±2.9	-9.1±0.7	NA	-1.7±1.5	-4.1±0.4	NA
	Dongying	-43.5±6.0	-38.1±3.5	-24.3±9.8	-68.0±8.5	-63.4±3.8	-44.5±8.3	-8.0±2.1	-13.8±0.9	-14.0±1.4	-2.7±0.7	-4.6±0.5	0.1±2.7
	Handan	-56.0±5.2	-44.0±2.3	-40.9±5.3	-58.6±10.0	-62.3±2.9	-73.6±6.8	-10.0±1.7	-12.7±0.6	-12.2±1.7	-4.6±1.3	-7.5±0.3	-8.5±1.0
	Hebi	-78.5±8.8	-54.8±2.3	-63.3±4.7	-64.0±8.7	-63.6±2.8	-66.3±4.8	-5.4±1.9	-6.8±0.7	-10.4±1.5	2.5±1.1	-1.4±0.3	1.0±0.6
	Hengshui	-83.5±12.6	-60.0±2.4	-42.1±3.9	-45.2±17.5	-66.2±2.8	-57.2±5.8	-8.4±3.3	-13.2±0.6	-1.6±2.2	-3.1±1.3	-3.4±0.3	-1.4±1.2
	Heze	-95.0±16.9	-46.7±2.8	-53.3±6.7	-90.3±8.7	-58.4±3.2	-63.7±6.4	-1.7±2.5	-7.4±0.7	-8.5±1.3	-1.5±1.2	-3.6±0.3	-3.8±0.7
	Jiaozuo	-54.4±7.5	-51.6±2.7	-48.8±6.3	-37.1±12.3	-47.1±3.0	-43.0±6.3	-1.7±1.5	-2.3±0.7	-1.3±1.6	0.2±0.7	-1.4±0.3	-1.5±0.5
	Jinan	-101.0±11.6	-42.7±2.3	-23.5±6.9	-142.4±27.9	-62.5±3.1	-42.1±8.1	-13.4±4.8	-10.0±0.7	-11.4±1.8	-1.3±1.7	-4.1±0.3	-0.8±1.0
	Jincheng	-31.4±3.4	-20.2±1.8	NA	-56.7±4.7	-46.8±2.6	NA	-3.8±1.0	-2.5±0.6	NA	1.0±0.8	2.6±0.4	NA
	Jining	-43.8±5.2	-47.6±2.1	-51.1±5.8	-49.2±5.9	-55.5±2.3	-59.3±5.2	-8.4±1.7	-8.3±0.7	-11.8±1.7	-0.6±0.8	-5.0±0.3	-5.0±1.0
	Jinzhong	-31.5±2.1	-26.1±1.9	-16.0±10.8	-48.0±3.7	-44.8±2.8	-30.5±14.6	-4.2±1.0	-4.1±0.7	4.6±4.4	1.3±1.5	-1.3±1.0	1.5±5.2
	Kaifeng	-54.4±7.3	-49.3±2.5	-47.3±4.9	-68.5±7.5	-68.4±2.7	-73.1±5.9	-3.8±1.4	-6.9±0.6	-4.3±1.9	-1.8±0.5	-1.0±0.2	-0.9±0.4
	Langfang	-51.2±4.3	-48.3±2.1	-54.6±6.8	-82.1±5.0	-69.7±2.8	-67.0±11.4	-17.3±1.3	-14.7±0.7	-0.6±2.7	-3.5±0.5	-3.4±0.2	-1.3±0.7
	Liaocheng	-61.5±7.3	-49.4±2.5	-48.0±5.2	-87.3±5.6	-69.0±3.4	-68.9±5.1	-8.3±1.7	-10.2±0.7	-8.8±1.4	-1.8±0.8	-4.4±0.4	-4.4±0.5
	Linfen	-35.0±3.1	-52.2±2.1	-35.2±9.9	-43.4±4.6	-60.6±2.4	-5.9±11.8	-6.0±1.0	-8.2±0.6	-1.1±2.1	-0.9±1.9	-0.7±0.8	22.0±5.8
	Linyi	-49.2±7.6	-44.9±3.1	-42.8±11.8	-88.6±11.8	-72.9±3.9	-74.8±15.4	-8.6±2.0	-12.7±0.9	-11.2±3.0	-0.9±1.0	-2.6±0.4	3.0±1.4
	Luohe	-36.5±5.0	-60.4±3.3	-75.0±10.2	-46.7±12.7	-67.8±3.7	-67.3±10.7	-5.5±1.1	-7.3±0.6	-4.1±1.5	1.6±1.5	-1.6±0.2	-1.5±0.5
	Luoyang	-41.1±4.8	-35.0±2.6	-43.1±6.4	-37.7±6.2	-29.5±3.2	-26.7±8.2	2.6±1.4	-1.3±0.7	1.5±1.5	-0.3±0.4	-0.4±0.2	1.0±0.5
	Lvliang	-15.8±3.2	-21.5±1.0	NA	-39.5±7.6	-54.6±2.0	NA	-1.2±1.6	-2.9±0.6	NA	-7.0±2.3	-4.5±0.6	NA
	Nanyang	-87.9±8.6	-39.6±3.3	-59.2±6.0	-54.8±7.5	-46.7±3.8	-41.4±8.3	3.9±1.6	-5.5±0.7	0.8±1.4	-1.0±0.5	-0.9±0.1	-0.6±0.4
	Pingdingshan	-51.6±8.1	-46.8±3.0	-47.8±13.1	-54.7±11.4	-60.6±3.3	-36.1±16.0	0.6±1.9	-4.2±0.7	-3.1±2.6	0.1±0.6	-2.9±0.2	-1.1±0.8
	Puyang	-67.4±12.8	-54.7±3.2	-76.6±4.6	-44.4±13.0	-56.0±3.7	-54.4±4.0	0.5±2.2	-5.9±0.7	-4.8±0.9	-1.1±0.7	-1.8±0.3	-1.9±0.4
	Qingdao	-28.3±4.1	-32.8±5.3	NA	-42.4±6.5	-48.1±7.3	NA	-14.3±1.5	-16.7±1.7	NA	-1.4±0.5	-1.4±0.6	NA
	Qinhuangdao	-21.6±8.7	-29.4±1.8	NA	-33.3±10.7	-44.5±2.1	NA	-6.3±2.5	-7.0±0.7	NA	-1.9±1.5	-2.3±0.3	NA
	Rizhao	-31.2±3.0	-24.6±4.5	-12.4±8.9	-55.1±4.7	-48.7±5.5	-32.2±10.3	-7.6±1.1	-6.0±1.4	-3.7±2.8	-2.1±0.4	-1.7±0.5	-0.7±0.9
	Sanmenxia	-32.4±4.7	-32.7±2.7	-56.7±10.2	-38.7±6.0	-47.6±2.9	-32.4±12.2	-3.4±1.2	-3.3±0.6	0.1±1.9	0.7±0.6	-1.2±0.2	0.5±0.9
	Shangqiu	-43.7±5.6	-50.4±3.3	-60.7±8.9	-57.6±6.3	-60.8±2.9	-72.2±13.2	-10.4±1.4	-8.8±0.7	-12.0±1.5	-0.3±0.5	-2.7±0.2	-3.5±0.9
	Shijiazhuang	-52.9±8.4	-63.0±2.0	-90.6±11.7	-61.9±10.8	-84.7±2.9	-126.2±11.9	-9.2±2.8	-15.0±0.7	-27.1±1.7	-1.8±0.8	-4.0±0.2	-11.2±1.8
	Shuozhou	-27.2±2.2	-37.0±2.1	NA	-88.9±11.3	-90.8±3.7	NA	-5.4±1.3	-6.1±0.7	NA	-3.4±1.6	-7.7±1.0	NA
	Taian	-37.2±5.3	-36.7±3.2	-33.1±8.3	-69.9±6.4	-66.3±3.8	-76.7±9.2	-7.9±1.2	-8.0±0.6	-7.2±1.5	-1.7±0.5	-1.8±0.3	2.6±1.2
	Taiyuan	-55.7±2.9	-54.9±3.0	-41.0±8.5	-71.9±4.8	-80.0±3.9	-55.4±10.1	-9.3±1.1	-9.4±0.8	-1.6±2.6	-5.3±1.4	-8.7±0.8	-9.9±2.9
	Tangshan	-57.5±23.3	-55.6±1.7	-34.1±7.5	-67.2±30.9	-76.2±2.1	-73.1±9.0	-22.7±3.8	-16.1±0.6	-1.5±2.6	-10.0±3.6	-7.2±0.4	-8.3±2.0
	Tianjin	-31.9±4.7	-31.5±6.2	NA	-43.2±4.7	-44.5±5.2	NA	-10.0±1.2	-5.9±1.8	NA	-3.5±0.4	-1.8±0.5	NA
	Weifang	-20.7±7.2	-35.0±3.6	-49.3±9.0	-35.6±6.3	-64.6±5.1	-66.5±7.7	-9.4±1.4	-11.2±1.1	-10.7±2.3	-3.2±0.6	-3.1±0.4	0.4±1.1
	Weihai	-18.3±3.6	-26.4±7.5	NA	-27.3±5.1	-47.8±10.7	NA	-5.2±1.0	-3.8±1.1	NA	-0.8±0.4	-0.9±0.5	NA
	Xinxiang	-92.4±14.1	-70.3±3.4	-89.4±5.3	-20.1±14.9	-61.8±2.8	-74.3±3.5	13.4±3.5	-4.3±0.8	-8.4±1.1	7.2±1.5	-0.0±0.2	-0.5±0.4
	Xinyang	-40.1±11.9	-46.1±2.8	-49.6±13.1	-25.2±10.9	-50.3±3.2	-45.0±17.4	-4.4±1.3	-7.8±0.5	-10.5±2.8	-1.3±0.4	-1.1±0.1	0.2±0.2
	Xinzhou	-27.9±3.0	-26.0±1.9	NA	-41.1±4.4	-41.4±2.3	NA	-7.5±1.0	-6.6±0.6	NA	-2.6±1.3	-1.9±0.5	NA
	Xuchang	-76.7±7.9	-57.5±3.9	-63.6±8.8	-54.1±6.3	-59.0±3.2	-53.7±8.0	-2.9±1.7	-8.0±0.7	-6.2±1.5	-0.3±0.7	-2.5±0.3	-1.8±0.5
	Yangquan	-37.4±7.6	-44.1±2.0	-46.1±16.0	-37.4±9.4	-56.1±2.6	-51.5±20.2	-12.9±1.8	-10.3±0.6	0.2±5.0	-4.3±1.4	-3.0±0.7	27.9±6.8
	Yantai	-1.0±4.7	-23.8±2.5	NA	-14.3±6.8	-39.8±3.6	NA	-2.6±1.9	-5.6±0.8	NA	-1.5±0.8	-1.8±0.3	NA
	Yuncheng	-58.5±3.5	-60.1±2.9	-78.9±10.4	-73.8±4.4	-80.6±3.4	-103.6±10.5	-5.6±0.9	-9.0±0.6	-15.6±2.0	-2.5±0.8	-4.5±0.4	-10.8±2.1
	Zaozhuang	-14.9±8.3	-42.6±3.0	-52.7±12.9	-56.0±16.7	-65.4±3.5	-78.2±9.9	-5.8±2.9	-10.3±0.8	-16.2±2.2	-4.4±0.9	-4.7±0.4	-3.9±1.4
	Zhangjiakou	-30.9±11.7	NA	NA	4.1±26.2	NA	NA	-7.9±2.8	NA	NA	-1.4±1.4	NA	NA
	Zhengzhou	-42.1±3.3	-48.5±3.0	-49.2±9.5	-53.1±5.8	-51.9±3.0	-32.5±8.8	-5.0±1.0	-5.6±0.7	1.0±1.7	-2.0±0.3	-1.8±0.2	-1.2±0.5
	Zhoukou	-31.0±9.4	-51.7±4.0	-73.8±8.5	-38.7±7.8	-46.4±3.4	-65.1±6.2	-8.3±0.8	-5.7±0.6	-10.5±1.5	0.1±0.8	-1.8±0.2	-0.2±0.6
	Zhumadian	-17.0±8.6	-39.2±2.5	NA	-24.7±10.4	-54.2±3.0	NA	-5.4±1.5	-5.1±0.6	NA	-1.1±0.4	-1.6±0.1	NA
	Zibo	-54.3±7.0	-43.3±2.2	-46.4±6.6	-83.9±11.7	-62.3±2.9	-63.9±7.7	-17.6±1.7	-11.7±0.6	-13.2±1.5	-9.5±1.2	-5.9±0.4	-5.4±1.2
	Xingtai	NA	-53.7±2.4	-70.7±5.3	NA	-66.0±2.9	-94.8±6.5	NA	-10.3±0.7	-12.4±1.7	NA	-4.9±0.3	-5.6±0.7
